# Supplementary material for: Mechanistic insight into the competition between interfacial and bulk reactions in microdroplets through N2O5 ammonolysis and hydrolysis
Source: Nat Commun. 2024 Mar 15;15:2347. doi: 10.1038/s41467-024-46674-1 (PMC10943240; doi:10.1038/s41467-024-46674-1)
Supplement: Supplementary file 13 — Source Data [file 41467_2024_46674_MOESM13_ESM.xlsx]

## Sheet: Fig. 1
Fig. 1b
		1W-1	1W-2	2W-1	A-W
	BP86	7.2	18.3	10.9	8.4
	BLYP	9.2	19.9	12.7	9.8
	PBE	8	19.2	12.6	9.4
	revPBE	8.7	19.6	13.9	9.8
	B3LYP	15.6	26.8	17.8	15.6
	PBE0	15.4	26.8	18	16.2
	M06	15.5	25.9	16	14.8
	B2PLYP	13.7	23.6	13.9	20.7
	CCSD(T)	20.7	30.1	22.3	22.6
Fig. 1d
		1A-1	1A-2	A-W
	BP86	1.6	10.2	0.2
	BLYP	2.7	11.8	1
	PBE	2.5	10.6	1.2
	revPBE	2.2	10.7	1.1
	B3LYP	8.3	16.8	5.4
	PBE0	9.5	16.9	6.7
	M06	9.2	16.7	6.1
	B2PLYP	5.3	13.4	1.7
	CCSD(T)	17.7	25.4	13.9

## Sheet: Fig. 3
Fig. 3a
	gas phase			interface			bulk
	Reaction coordinate	Free energy	error bars	Reaction coordinate	Free energy	error bars	Reaction coordinate	Free energy	error bars
	-3.5	0	0.142	-3.5	0.018	0.161	-3.5	0	0.122
	-3.49	0.006	0.133	-3.484	0.002	0.161	-3.47	0.046	0.129
	-3.48	0.013	0.125	-3.468	0	0.161	-3.44	0.149	0.134
	-3.47	0.019	0.118	-3.452	0.011	0.158	-3.41	0.291	0.136
	-3.46	0.027	0.111	-3.436	0.032	0.154	-3.38	0.437	0.138
	-3.45	0.035	0.106	-3.42	0.063	0.148	-3.35	0.551	0.138
	-3.44	0.044	0.102	-3.404	0.101	0.141	-3.32	0.605	0.137
	-3.43	0.054	0.1	-3.388	0.145	0.132	-3.29	0.592	0.137
	-3.42	0.064	0.098	-3.372	0.19	0.123	-3.26	0.537	0.136
	-3.41	0.076	0.097	-3.356	0.235	0.113	-3.23	0.478	0.135
	-3.4	0.089	0.096	-3.34	0.277	0.103	-3.2	0.449	0.132
	-3.39	0.103	0.095	-3.324	0.315	0.093	-3.17	0.473	0.125
	-3.38	0.118	0.094	-3.308	0.348	0.084	-3.14	0.549	0.117
	-3.37	0.134	0.092	-3.292	0.377	0.077	-3.11	0.657	0.108
	-3.36	0.152	0.089	-3.276	0.404	0.071	-3.08	0.772	0.099
	-3.35	0.17	0.085	-3.26	0.431	0.069	-3.05	0.873	0.091
	-3.34	0.189	0.08	-3.244	0.462	0.069	-3.02	0.955	0.085
	-3.33	0.209	0.073	-3.228	0.499	0.07	-2.99	1.022	0.082
	-3.32	0.229	0.066	-3.212	0.545	0.07	-2.96	1.093	0.081
	-3.31	0.248	0.058	-3.196	0.602	0.068	-2.93	1.185	0.079
	-3.3	0.268	0.049	-3.18	0.669	0.063	-2.9	1.308	0.074
	-3.29	0.287	0.04	-3.164	0.748	0.055	-2.87	1.464	0.066
	-3.28	0.305	0.03	-3.148	0.834	0.044	-2.84	1.637	0.055
	-3.27	0.322	0.02	-3.132	0.926	0.03	-2.81	1.815	0.041
	-3.26	0.338	0.01	-3.116	1.02	0.015	-2.78	1.979	0.022
	-3.25	0.353	0	-3.1	1.11	0	-2.75	2.118	0
	-3.24	0.367	0.01	-3.084	1.193	0.016	-2.72	2.223	0.024
	-3.23	0.379	0.019	-3.068	1.267	0.032	-2.69	2.301	0.046
	-3.22	0.39	0.028	-3.052	1.327	0.048	-2.66	2.367	0.064
	-3.21	0.4	0.036	-3.036	1.374	0.066	-2.63	2.443	0.078
	-3.2	0.409	0.044	-3.02	1.407	0.085	-2.6	2.558	0.09
	-3.19	0.417	0.052	-3.004	1.428	0.106	-2.57	2.726	0.102
	-3.18	0.426	0.059	-2.988	1.44	0.127	-2.54	2.948	0.115
	-3.17	0.435	0.067	-2.972	1.447	0.149	-2.51	3.204	0.132
	-3.16	0.445	0.074	-2.956	1.453	0.17	-2.48	3.47	0.152
	-3.15	0.456	0.08	-2.94	1.461	0.189	-2.45	3.716	0.174
	-3.14	0.469	0.087	-2.924	1.476	0.204	-2.42	3.923	0.197
	-3.13	0.484	0.094	-2.908	1.501	0.216	-2.39	4.082	0.219
	-3.12	0.502	0.1	-2.892	1.536	0.224	-2.36	4.198	0.239
	-3.11	0.523	0.107	-2.876	1.584	0.228	-2.33	4.287	0.258
	-3.1	0.547	0.113	-2.86	1.643	0.228	-2.3	4.364	0.273
	-3.09	0.575	0.119	-2.844	1.713	0.225	-2.27	4.447	0.283
	-3.08	0.606	0.125	-2.828	1.792	0.219	-2.24	4.543	0.289
	-3.07	0.641	0.131	-2.812	1.878	0.211	-2.21	4.655	0.289
	-3.06	0.68	0.137	-2.796	1.968	0.201	-2.18	4.78	0.284
	-3.05	0.723	0.142	-2.78	2.061	0.191	-2.15	4.908	0.277
	-3.04	0.77	0.148	-2.764	2.153	0.181	-2.12	5.037	0.271
	-3.03	0.822	0.155	-2.748	2.244	0.17	-2.09	5.166	0.268
	-3.02	0.877	0.161	-2.732	2.333	0.161	-2.06	5.297	0.271
	-3.01	0.937	0.168	-2.716	2.418	0.151	-2.03	5.446	0.279
	-3	1.001	0.176	-2.7	2.5	0.143	-2	5.631	0.291
	-3	1.001	0.181	-2.7	2.5	0.163	-2	5.631	0.295
	-2.972	0.952	0.177	-2.678	2.704	0.133	-1.98	5.857	0.292
	-2.944	1.033	0.179	-2.656	2.878	0.106	-1.96	6.061	0.284
	-2.916	1.203	0.185	-2.634	3.008	0.081	-1.94	6.234	0.27
	-2.888	1.421	0.189	-2.612	3.089	0.055	-1.92	6.371	0.252
	-2.86	1.65	0.187	-2.59	3.126	0.029	-1.9	6.475	0.233
	-2.832	1.863	0.177	-2.568	3.134	0	-1.88	6.554	0.216
	-2.804	2.04	0.16	-2.546	3.128	0.031	-1.86	6.618	0.205
	-2.776	2.172	0.139	-2.524	3.125	0.061	-1.84	6.68	0.2
	-2.748	2.256	0.116	-2.502	3.14	0.087	-1.82	6.752	0.201
	-2.72	2.295	0.094	-2.48	3.179	0.106	-1.8	6.841	0.205
	-2.692	2.295	0.076	-2.458	3.245	0.117	-1.78	6.952	0.208
	-2.664	2.27	0.064	-2.436	3.336	0.118	-1.76	7.088	0.208
	-2.636	2.236	0.057	-2.414	3.45	0.112	-1.74	7.245	0.203
	-2.608	2.213	0.055	-2.392	3.582	0.102	-1.72	7.419	0.194
	-2.58	2.221	0.054	-2.37	3.726	0.096	-1.7	7.602	0.181
	-2.552	2.275	0.051	-2.348	3.878	0.096	-1.68	7.786	0.163
	-2.524	2.38	0.043	-2.326	4.032	0.102	-1.66	7.964	0.143
	-2.496	2.529	0.031	-2.304	4.182	0.11	-1.64	8.13	0.12
	-2.468	2.706	0.016	-2.282	4.323	0.116	-1.62	8.281	0.096
	-2.44	2.888	0	-2.26	4.452	0.119	-1.6	8.416	0.071
	-2.412	3.054	0.016	-2.238	4.572	0.119	-1.58	8.535	0.046
	-2.384	3.189	0.031	-2.216	4.684	0.118	-1.56	8.642	0.023
	-2.356	3.286	0.045	-2.194	4.794	0.118	-1.54	8.74	0
	-2.328	3.35	0.06	-2.172	4.907	0.12	-1.52	8.833	0.021
	-2.3	3.392	0.073	-2.15	5.026	0.124	-1.5	8.925	0.041
	-2.272	3.429	0.086	-2.128	5.148	0.128	-1.48	9.018	0.062
	-2.244	3.481	0.098	-2.106	5.27	0.133	-1.46	9.114	0.083
	-2.216	3.563	0.109	-2.084	5.389	0.138	-1.44	9.211	0.106
	-2.188	3.683	0.12	-2.062	5.498	0.141	-1.42	9.314	0.13
	-2.16	3.844	0.13	-2.04	5.599	0.144	-1.4	9.423	0.153
	-2.132	4.034	0.139	-2.018	5.695	0.145	-1.38	9.54	0.175
	-2.104	4.238	0.146	-1.996	5.794	0.144	-1.36	9.672	0.192
	-2.076	4.438	0.15	-1.974	5.907	0.142	-1.34	9.82	0.203
	-2.048	4.624	0.151	-1.952	6.043	0.139	-1.32	9.988	0.207
	-2.02	4.792	0.15	-1.93	6.212	0.136	-1.3	10.175	0.202
	-1.992	4.949	0.149	-1.908	6.415	0.135	-1.28	10.38	0.19
	-1.964	5.106	0.149	-1.886	6.645	0.141	-1.26	10.6	0.174
	-1.936	5.274	0.153	-1.864	6.892	0.153	-1.24	10.825	0.158
	-1.908	5.458	0.16	-1.842	7.139	0.169	-1.22	11.049	0.151
	-1.88	5.659	0.171	-1.82	7.373	0.188	-1.2	11.262	0.159
	-1.852	5.868	0.186	-1.798	7.581	0.205	-1.18	11.455	0.181
	-1.824	6.076	0.204	-1.776	7.758	0.219	-1.16	11.621	0.211
	-1.796	6.275	0.221	-1.754	7.904	0.228	-1.14	11.756	0.243
	-1.768	6.465	0.236	-1.732	8.025	0.232	-1.12	11.856	0.273
	-1.74	6.65	0.247	-1.71	8.127	0.233	-1.1	11.922	0.297
	-1.712	6.843	0.253	-1.688	8.221	0.23	-1.08	11.96	0.316
	-1.684	7.055	0.255	-1.666	8.313	0.226	-1.06	11.975	0.329
	-1.656	7.293	0.257	-1.644	8.41	0.221	-1.04	11.978	0.338
	-1.628	7.557	0.263	-1.622	8.519	0.215	-1.02	11.976	0.342
	-1.6	7.838	0.274	-1.6	8.651	0.211	-1	11.986	0.344
	-1.6	7.838	0.249	-1.6	8.651	0.211	-1	11.968	0.341
	-1.588	7.853	0.253	-1.588	8.8	0.165	-0.972	11.958	0.316
	-1.576	7.896	0.258	-1.576	8.966	0.121	-0.944	12.034	0.292
	-1.564	7.965	0.263	-1.564	9.144	0.078	-0.916	12.173	0.272
	-1.552	8.056	0.268	-1.552	9.328	0.037	-0.888	12.346	0.257
	-1.54	8.166	0.274	-1.54	9.513	0	-0.86	12.519	0.247
	-1.528	8.293	0.278	-1.528	9.696	0.034	-0.832	12.664	0.241
	-1.516	8.433	0.282	-1.516	9.874	0.064	-0.804	12.762	0.237
	-1.504	8.584	0.285	-1.504	10.042	0.09	-0.776	12.805	0.233
	-1.492	8.743	0.286	-1.492	10.199	0.112	-0.748	12.803	0.231
	-1.48	8.907	0.285	-1.48	10.343	0.131	-0.72	12.772	0.23
	-1.468	9.075	0.282	-1.468	10.474	0.146	-0.692	12.735	0.231
	-1.456	9.245	0.277	-1.456	10.59	0.158	-0.664	12.712	0.234
	-1.444	9.415	0.27	-1.444	10.694	0.167	-0.636	12.716	0.241
	-1.432	9.585	0.261	-1.432	10.785	0.173	-0.608	12.749	0.253
	-1.42	9.754	0.25	-1.42	10.865	0.177	-0.58	12.807	0.272
	-1.408	9.922	0.238	-1.408	10.936	0.179	-0.552	12.879	0.294
	-1.396	10.088	0.224	-1.396	11.001	0.18	-0.524	12.953	0.314
	-1.384	10.253	0.21	-1.384	11.062	0.18	-0.496	13.02	0.328
	-1.372	10.418	0.196	-1.372	11.119	0.179	-0.468	13.073	0.333
	-1.36	10.582	0.182	-1.36	11.176	0.179	-0.44	13.109	0.328
	-1.348	10.746	0.168	-1.348	11.234	0.179	-0.412	13.129	0.315
	-1.336	10.91	0.154	-1.336	11.293	0.18	-0.384	13.137	0.295
	-1.324	11.075	0.141	-1.324	11.354	0.182	-0.356	13.135	0.273
	-1.312	11.24	0.128	-1.312	11.418	0.184	-0.328	13.128	0.253
	-1.3	11.405	0.117	-1.3	11.484	0.188	-0.3	13.121	0.239
	-1.288	11.57	0.106	-1.288	11.551	0.192	-0.272	13.115	0.231
	-1.276	11.736	0.095	-1.276	11.62	0.197	-0.244	13.111	0.232
	-1.264	11.901	0.086	-1.264	11.688	0.202	-0.216	13.106	0.24
	-1.252	12.065	0.076	-1.252	11.756	0.208	-0.188	13.092	0.253
	-1.24	12.228	0.067	-1.24	11.822	0.214	-0.16	13.059	0.266
	-1.228	12.39	0.058	-1.228	11.884	0.219	-0.132	12.999	0.275
	-1.216	12.55	0.05	-1.216	11.944	0.225	-0.104	12.909	0.279
	-1.204	12.708	0.041	-1.204	11.999	0.23	-0.076	12.793	0.275
	-1.192	12.865	0.033	-1.192	12.05	0.235	-0.048	12.661	0.265
	-1.18	13.02	0.025	-1.18	12.098	0.239	-0.02	12.527	0.251
	-1.168	13.174	0.017	-1.168	12.143	0.242	0.008	12.407	0.232
	-1.156	13.328	0.009	-1.156	12.184	0.245	0.036	12.313	0.211
	-1.144	13.481	0	-1.144	12.224	0.246	0.064	12.253	0.185
	-1.132	13.634	0.009	-1.132	12.262	0.247	0.092	12.228	0.155
	-1.12	13.787	0.018	-1.12	12.299	0.247	0.12	12.232	0.12
	-1.108	13.942	0.028	-1.108	12.336	0.247	0.148	12.254	0.082
	-1.096	14.099	0.039	-1.096	12.375	0.246	0.176	12.28	0.042
	-1.084	14.258	0.05	-1.084	12.417	0.244	0.204	12.294	0
	-1.072	14.421	0.063	-1.072	12.462	0.242	0.232	12.278	0.044
	-1.06	14.587	0.076	-1.06	12.511	0.24	0.26	12.219	0.092
	-1.048	14.757	0.091	-1.048	12.567	0.238	0.288	12.108	0.146
	-1.036	14.931	0.107	-1.036	12.631	0.236	0.316	11.948	0.207
	-1.024	15.111	0.124	-1.024	12.705	0.234	0.344	11.75	0.272
	-1.012	15.296	0.143	-1.012	12.79	0.233	0.372	11.543	0.334
	-1	15.486	0.164	-1	12.888	0.232	0.4	11.366	0.385
	-1	15.486	0.182	-1	12.888	0.246	0.4	11.366	0.386
	-0.972	15.857	0.164	-0.972	12.937	0.229	0.412	11.231	0.373
	-0.944	16.292	0.176	-0.944	13.024	0.213	0.424	11.117	0.358
	-0.916	16.746	0.201	-0.916	13.12	0.201	0.436	11.019	0.343
	-0.888	17.196	0.224	-0.888	13.209	0.192	0.448	10.936	0.327
	-0.86	17.635	0.237	-0.86	13.283	0.186	0.46	10.866	0.311
	-0.832	18.062	0.239	-0.832	13.344	0.183	0.472	10.806	0.296
	-0.804	18.477	0.234	-0.804	13.398	0.184	0.484	10.754	0.283
	-0.776	18.873	0.222	-0.776	13.451	0.188	0.496	10.71	0.271
	-0.748	19.242	0.205	-0.748	13.508	0.194	0.508	10.672	0.26
	-0.72	19.577	0.186	-0.72	13.566	0.201	0.52	10.638	0.251
	-0.692	19.877	0.164	-0.692	13.62	0.208	0.532	10.608	0.243
	-0.664	20.146	0.142	-0.664	13.66	0.217	0.544	10.581	0.236
	-0.636	20.395	0.122	-0.636	13.678	0.231	0.556	10.556	0.23
	-0.608	20.633	0.105	-0.608	13.672	0.252	0.568	10.534	0.223
	-0.58	20.869	0.091	-0.58	13.64	0.276	0.58	10.513	0.216
	-0.552	21.106	0.078	-0.552	13.586	0.296	0.592	10.493	0.208
	-0.524	21.342	0.063	-0.524	13.516	0.305	0.604	10.474	0.199
	-0.496	21.571	0.044	-0.496	13.435	0.298	0.616	10.454	0.188
	-0.468	21.789	0.023	-0.468	13.353	0.275	0.628	10.432	0.176
	-0.44	21.992	0	-0.44	13.274	0.237	0.64	10.408	0.162
	-0.412	22.179	0.022	-0.412	13.206	0.188	0.652	10.378	0.146
	-0.384	22.348	0.042	-0.384	13.152	0.136	0.664	10.342	0.129
	-0.356	22.498	0.061	-0.356	13.116	0.084	0.676	10.299	0.112
	-0.328	22.625	0.08	-0.328	13.097	0.038	0.688	10.245	0.094
	-0.3	22.729	0.1	-0.3	13.09	0	0.7	10.179	0.076
	-0.272	22.809	0.119	-0.272	13.089	0.03	0.712	10.1	0.059
	-0.244	22.87	0.135	-0.244	13.088	0.052	0.724	10.007	0.042
	-0.216	22.915	0.143	-0.216	13.077	0.07	0.736	9.899	0.027
	-0.188	22.951	0.144	-0.188	13.051	0.085	0.748	9.776	0.013
	-0.16	22.981	0.138	-0.16	13.008	0.097	0.76	9.637	0
	-0.132	23.005	0.129	-0.132	12.949	0.108	0.772	9.484	0.012
	-0.104	23.018	0.123	-0.104	12.882	0.119	0.784	9.316	0.022
	-0.076	23.016	0.122	-0.076	12.813	0.13	0.796	9.135	0.032
	-0.048	22.996	0.127	-0.048	12.754	0.141	0.808	8.941	0.042
	-0.02	22.952	0.133	-0.02	12.708	0.152	0.82	8.738	0.051
	0.008	22.881	0.138	0.008	12.671	0.16	0.832	8.525	0.06
	0.036	22.779	0.142	0.036	12.631	0.166	0.844	8.306	0.071
	0.064	22.641	0.147	0.064	12.569	0.17	0.856	8.081	0.082
	0.092	22.467	0.156	0.092	12.47	0.171	0.868	7.852	0.094
	0.12	22.256	0.166	0.12	12.321	0.17	0.88	7.622	0.109
	0.148	22.012	0.173	0.148	12.125	0.168	0.892	7.392	0.125
	0.176	21.74	0.176	0.176	11.888	0.164	0.904	7.164	0.142
	0.204	21.446	0.172	0.204	11.62	0.158	0.916	6.941	0.162
	0.232	21.134	0.163	0.232	11.332	0.15	0.928	6.725	0.183
	0.26	20.81	0.152	0.26	11.03	0.143	0.94	6.518	0.206
	0.288	20.476	0.141	0.288	10.718	0.14	0.952	6.323	0.231
	0.316	20.139	0.131	0.316	10.404	0.142	0.964	6.144	0.256
	0.344	19.808	0.125	0.344	10.1	0.15	0.976	5.982	0.282
	0.372	19.505	0.123	0.372	9.83	0.165	0.988	5.842	0.307
	0.4	19.256	0.126	0.4	9.629	0.183	1	5.726	0.332
	0.4	19.256	0.132	0.4	9.629	0.249	1	5.726	0.339
	0.412	19.073	0.104	0.412	9.544	0.244	1.01	5.534	0.324
	0.424	18.889	0.076	0.424	9.459	0.239	1.02	5.341	0.31
	0.436	18.707	0.05	0.436	9.377	0.234	1.03	5.148	0.297
	0.448	18.525	0.024	0.448	9.297	0.229	1.04	4.954	0.286
	0.46	18.343	0	0.46	9.217	0.225	1.05	4.759	0.275
	0.472	18.163	0.024	0.472	9.138	0.221	1.06	4.564	0.265
	0.484	17.983	0.046	0.484	9.059	0.217	1.07	4.369	0.257
	0.496	17.804	0.068	0.496	8.979	0.213	1.08	4.173	0.249
	0.508	17.623	0.089	0.508	8.899	0.21	1.09	3.978	0.241
	0.52	17.441	0.11	0.52	8.815	0.206	1.1	3.782	0.234
	0.532	17.257	0.131	0.532	8.727	0.203	1.11	3.587	0.228
	0.544	17.069	0.152	0.544	8.633	0.199	1.12	3.393	0.222
	0.556	16.878	0.172	0.556	8.534	0.195	1.13	3.199	0.216
	0.568	16.681	0.193	0.568	8.426	0.191	1.14	3.005	0.211
	0.58	16.48	0.213	0.58	8.312	0.187	1.15	2.812	0.206
	0.592	16.273	0.233	0.592	8.188	0.182	1.16	2.619	0.201
	0.604	16.061	0.253	0.604	8.055	0.176	1.17	2.426	0.197
	0.616	15.843	0.272	0.616	7.914	0.17	1.18	2.233	0.193
	0.628	15.62	0.291	0.628	7.763	0.163	1.19	2.039	0.189
	0.64	15.391	0.308	0.64	7.604	0.155	1.2	1.844	0.185
	0.652	15.159	0.323	0.652	7.438	0.148	1.21	1.648	0.182
	0.664	14.921	0.336	0.664	7.265	0.139	1.22	1.45	0.178
	0.676	14.68	0.347	0.676	7.088	0.131	1.23	1.25	0.175
	0.688	14.436	0.355	0.688	6.906	0.122	1.24	1.048	0.172
	0.7	14.189	0.36	0.7	6.723	0.114	1.25	0.843	0.169
	0.712	13.939	0.362	0.712	6.539	0.105	1.26	0.635	0.165
	0.724	13.686	0.36	0.724	6.354	0.097	1.27	0.424	0.161
	0.736	13.431	0.356	0.736	6.172	0.089	1.28	0.211	0.157
	0.748	13.173	0.349	0.748	5.992	0.082	1.29	-0.005	0.152
	0.76	12.913	0.339	0.76	5.815	0.075	1.3	-0.223	0.147
	0.772	12.65	0.327	0.772	5.64	0.068	1.31	-0.442	0.141
	0.784	12.385	0.313	0.784	5.467	0.061	1.32	-0.663	0.134
	0.796	12.116	0.298	0.796	5.296	0.055	1.33	-0.885	0.126
	0.808	11.845	0.282	0.808	5.125	0.048	1.34	-1.107	0.116
	0.82	11.572	0.265	0.82	4.954	0.041	1.35	-1.328	0.106
	0.832	11.295	0.25	0.832	4.78	0.034	1.36	-1.548	0.094
	0.844	11.015	0.235	0.844	4.602	0.026	1.37	-1.765	0.081
	0.856	10.734	0.222	0.856	4.419	0.018	1.38	-1.978	0.067
	0.868	10.449	0.21	0.868	4.229	0.009	1.39	-2.187	0.052
	0.88	10.164	0.202	0.88	4.031	0	1.4	-2.39	0.035
	0.892	9.877	0.196	0.892	3.825	0.01	1.41	-2.585	0.018
	0.904	9.592	0.194	0.904	3.61	0.021	1.42	-2.772	0
	0.916	9.308	0.194	0.916	3.387	0.033	1.43	-2.95	0.019
	0.928	9.029	0.198	0.928	3.156	0.045	1.44	-3.116	0.037
	0.94	8.755	0.205	0.94	2.919	0.058	1.45	-3.27	0.056
	0.952	8.491	0.215	0.952	2.678	0.071	1.46	-3.409	0.074
	0.964	8.239	0.229	0.964	2.437	0.084	1.47	-3.533	0.092
	0.976	8.002	0.246	0.976	2.199	0.097	1.48	-3.64	0.109
	0.988	7.785	0.267	0.988	1.968	0.109	1.49	-3.729	0.125
	1	7.591	0.289	1	1.748	0.119	1.5	-3.798	0.139
	1	7.591	0.331	1	1.748	0.116	1.5	-3.798	0.134
	1.01	7.355	0.298	1.01	1.596	0.091	1.53	-4.267	0.123
	1.02	7.115	0.265	1.02	1.441	0.067	1.56	-4.717	0.112
	1.03	6.87	0.232	1.03	1.284	0.044	1.59	-5.149	0.104
	1.04	6.622	0.199	1.04	1.126	0.021	1.62	-5.566	0.099
	1.05	6.373	0.167	1.05	0.966	0	1.65	-5.967	0.1
	1.06	6.123	0.135	1.06	0.806	0.02	1.68	-6.352	0.104
	1.07	5.873	0.105	1.07	0.644	0.038	1.71	-6.72	0.112
	1.08	5.625	0.076	1.08	0.482	0.055	1.74	-7.07	0.12
	1.09	5.379	0.048	1.09	0.319	0.069	1.77	-7.4	0.127
	1.1	5.137	0.023	1.1	0.155	0.082	1.8	-7.71	0.131
	1.11	4.9	0	1.11	-0.01	0.093	1.83	-7.998	0.13
	1.12	4.667	0.021	1.12	-0.175	0.102	1.86	-8.264	0.122
	1.13	4.441	0.039	1.13	-0.342	0.109	1.89	-8.511	0.109
	1.14	4.22	0.054	1.14	-0.51	0.115	1.92	-8.747	0.092
	1.15	4.006	0.066	1.15	-0.678	0.119	1.95	-8.983	0.076
	1.16	3.798	0.076	1.16	-0.848	0.121	1.98	-9.228	0.066
	1.17	3.596	0.082	1.17	-1.018	0.122	2.01	-9.487	0.063
	1.18	3.399	0.087	1.18	-1.189	0.123	2.04	-9.752	0.064
	1.19	3.206	0.089	1.19	-1.361	0.122	2.07	-10.014	0.066
	1.2	3.017	0.089	1.2	-1.533	0.121	2.1	-10.26	0.062
	1.21	2.831	0.087	1.21	-1.707	0.12	2.13	-10.485	0.049
	1.22	2.646	0.085	1.22	-1.879	0.119	2.16	-10.691	0.027
	1.23	2.462	0.082	1.23	-2.052	0.118	2.19	-10.885	0
	1.24	2.277	0.079	1.24	-2.224	0.117	2.22	-11.08	0.029
	1.25	2.091	0.077	1.25	-2.397	0.116	2.25	-11.283	0.056
	1.26	1.904	0.076	1.26	-2.568	0.115	2.28	-11.499	0.083
	1.27	1.715	0.076	1.27	-2.738	0.114	2.31	-11.725	0.11
	1.28	1.523	0.079	1.28	-2.908	0.114	2.34	-11.954	0.139
	1.29	1.329	0.083	1.29	-3.076	0.114	2.37	-12.174	0.168
	1.3	1.132	0.088	1.3	-3.245	0.114	2.4	-12.377	0.195
	1.31	0.934	0.094	1.31	-3.412	0.115	2.43	-12.557	0.215
	1.32	0.734	0.1	1.32	-3.58	0.116	2.46	-12.713	0.228
	1.33	0.533	0.107	1.33	-3.747	0.117	2.49	-12.845	0.236
	1.34	0.332	0.113	1.34	-3.915	0.118	2.52	-12.96	0.239
	1.35	0.131	0.12	1.35	-4.083	0.12	2.55	-13.058	0.239
	1.36	-0.069	0.126	1.36	-4.252	0.123	2.58	-13.146	0.236
	1.37	-0.267	0.131	1.37	-4.423	0.125	2.61	-13.226	0.23
	1.38	-0.462	0.137	1.38	-4.595	0.128	2.64	-13.308	0.222
	1.39	-0.655	0.141	1.39	-4.769	0.131	2.67	-13.401	0.211
	1.4	-0.844	0.145	1.4	-4.944	0.134	2.7	-13.516	0.199
	1.41	-1.03	0.149	1.41	-5.12	0.136	2.73	-13.661	0.189
	1.42	-1.21	0.152	1.42	-5.296	0.139	2.76	-13.84	0.183
	1.43	-1.383	0.155	1.43	-5.472	0.141	2.79	-14.05	0.185
	1.44	-1.551	0.157	1.44	-5.647	0.144	2.82	-14.288	0.195
	1.45	-1.71	0.159	1.45	-5.819	0.146	2.85	-14.546	0.216
	1.46	-1.859	0.161	1.46	-5.987	0.147	2.88	-14.815	0.247
	1.47	-1.997	0.163	1.47	-6.149	0.148	2.91	-15.077	0.286
	1.48	-2.121	0.165	1.48	-6.303	0.149	2.94	-15.308	0.328
	1.49	-2.23	0.167	1.49	-6.446	0.15	2.97	-15.48	0.367
	1.5	-2.322	0.17	1.5	-6.577	0.151	3	-15.557	0.396
	1.5	-2.322	0.171	1.5	-6.577	0.153	3	-15.557	0.389
	1.51	-2.513	0.145	1.51	-6.713	0.151	3.02	-15.868	0.373
	1.52	-2.7	0.125	1.52	-6.843	0.148	3.04	-16.157	0.367
	1.53	-2.882	0.114	1.53	-6.967	0.144	3.06	-16.425	0.369
	1.54	-3.058	0.112	1.54	-7.086	0.14	3.08	-16.67	0.373
	1.55	-3.229	0.116	1.55	-7.2	0.134	3.1	-16.892	0.377
	1.56	-3.392	0.124	1.56	-7.31	0.129	3.12	-17.092	0.38
	1.57	-3.549	0.134	1.57	-7.418	0.123	3.14	-17.27	0.378
	1.58	-3.7	0.143	1.58	-7.524	0.118	3.16	-17.427	0.373
	1.59	-3.844	0.151	1.59	-7.629	0.112	3.18	-17.565	0.364
	1.6	-3.981	0.157	1.6	-7.735	0.106	3.2	-17.685	0.351
	1.61	-4.111	0.16	1.61	-7.842	0.1	3.22	-17.789	0.335
	1.62	-4.235	0.162	1.62	-7.95	0.095	3.24	-17.877	0.316
	1.63	-4.351	0.161	1.63	-8.061	0.09	3.26	-17.953	0.294
	1.64	-4.461	0.157	1.64	-8.175	0.085	3.28	-18.017	0.271
	1.65	-4.563	0.151	1.65	-8.293	0.081	3.3	-18.071	0.246
	1.66	-4.659	0.143	1.66	-8.415	0.077	3.32	-18.116	0.221
	1.67	-4.747	0.133	1.67	-8.541	0.074	3.34	-18.155	0.195
	1.68	-4.829	0.121	1.68	-8.671	0.07	3.36	-18.189	0.169
	1.69	-4.904	0.107	1.69	-8.805	0.067	3.38	-18.218	0.143
	1.7	-4.974	0.091	1.7	-8.944	0.065	3.4	-18.245	0.117
	1.71	-5.038	0.074	1.71	-9.087	0.062	3.42	-18.271	0.092
	1.72	-5.097	0.056	1.72	-9.232	0.06	3.44	-18.296	0.068
	1.73	-5.154	0.038	1.73	-9.38	0.057	3.46	-18.324	0.044
	1.74	-5.207	0.019	1.74	-9.531	0.055	3.48	-18.356	0.022
	1.75	-5.26	0	1.75	-9.682	0.054	3.5	-18.393	0
	1.76	-5.313	0.018	1.76	-9.834	0.052	3.52	-18.437	0.021
	1.77	-5.369	0.036	1.77	-9.986	0.051	3.54	-18.489	0.04
	1.78	-5.427	0.052	1.78	-10.136	0.049	3.56	-18.551	0.059
	1.79	-5.49	0.067	1.79	-10.284	0.048	3.58	-18.624	0.078
	1.8	-5.559	0.08	1.8	-10.429	0.047	3.6	-18.71	0.096
	1.81	-5.636	0.091	1.81	-10.57	0.045	3.62	-18.809	0.114
	1.82	-5.72	0.1	1.82	-10.707	0.043	3.64	-18.921	0.132
	1.83	-5.812	0.106	1.83	-10.84	0.04	3.66	-19.047	0.151
	1.84	-5.914	0.11	1.84	-10.967	0.037	3.68	-19.185	0.172
	1.85	-6.024	0.112	1.85	-11.089	0.033	3.7	-19.335	0.193
	1.86	-6.142	0.112	1.86	-11.205	0.028	3.72	-19.493	0.216
	1.87	-6.267	0.109	1.87	-11.316	0.023	3.74	-19.66	0.24
	1.88	-6.399	0.106	1.88	-11.422	0.016	3.76	-19.829	0.266
	1.89	-6.537	0.101	1.89	-11.522	0.008	3.78	-19.997	0.292
	1.9	-6.677	0.096	1.9	-11.617	0	3.8	-20.159	0.317
	1.91	-6.82	0.092	1.91	-11.707	0.009	3.82	-20.309	0.343
	1.92	-6.962	0.089	1.92	-11.792	0.019	3.84	-20.441	0.366
	1.93	-7.101	0.088	1.93	-11.873	0.03	3.86	-20.549	0.386
	1.94	-7.234	0.09	1.94	-11.948	0.042	3.88	-20.626	0.403
	1.95	-7.358	0.094	1.95	-12.019	0.055	3.9	-20.667	0.415
	1.96	-7.472	0.101	1.96	-12.084	0.068	3.92	-20.663	0.421
	1.97	-7.57	0.108	1.97	-12.143	0.082	3.94	-20.612	0.42
	1.98	-7.652	0.115	1.98	-12.195	0.097	3.96	-20.509	0.413
	1.99	-7.713	0.122	1.99	-12.238	0.112	3.98	-20.351	0.401
	2	-7.751	0.128	2	-12.271	0.128	4	-20.134	0.383
	2	-7.751	0.147	2	-12.271	0.137
	2.02	-8.048	0.128	2.01	-12.379	0.121
	2.04	-8.266	0.101	2.02	-12.476	0.102
	2.06	-8.415	0.069	2.03	-12.564	0.082
	2.08	-8.513	0.034	2.04	-12.644	0.061
	2.1	-8.58	0	2.05	-12.716	0.04
	2.12	-8.631	0.032	2.06	-12.783	0.019
	2.14	-8.681	0.062	2.07	-12.845	0
	2.16	-8.739	0.09	2.08	-12.904	0.018
	2.18	-8.808	0.117	2.09	-12.961	0.034
	2.2	-8.89	0.144	2.1	-13.016	0.048
	2.22	-8.98	0.17	2.11	-13.07	0.06
	2.24	-9.075	0.194	2.12	-13.125	0.07
	2.26	-9.172	0.213	2.13	-13.181	0.078
	2.28	-9.268	0.228	2.14	-13.238	0.084
	2.3	-9.361	0.236	2.15	-13.297	0.088
	2.32	-9.451	0.239	2.16	-13.358	0.09
	2.34	-9.539	0.236	2.17	-13.42	0.091
	2.36	-9.629	0.229	2.18	-13.482	0.092
	2.38	-9.72	0.219	2.19	-13.544	0.092
	2.4	-9.815	0.207	2.2	-13.607	0.091
	2.42	-9.914	0.196	2.21	-13.667	0.091
	2.44	-10.015	0.185	2.22	-13.727	0.091
	2.46	-10.115	0.175	2.23	-13.784	0.09
	2.48	-10.212	0.167	2.24	-13.837	0.09
	2.5	-10.303	0.16	2.25	-13.887	0.09
	2.52	-10.383	0.154	2.26	-13.933	0.091
	2.54	-10.45	0.15	2.27	-13.975	0.091
	2.56	-10.503	0.149	2.28	-14.014	0.091
	2.58	-10.545	0.149	2.29	-14.049	0.091
	2.6	-10.577	0.152	2.3	-14.082	0.092
	2.62	-10.604	0.156	2.31	-14.113	0.093
	2.64	-10.633	0.162	2.32	-14.143	0.095
	2.66	-10.668	0.169	2.33	-14.174	0.097
	2.68	-10.717	0.176	2.34	-14.206	0.101
	2.7	-10.78	0.182	2.35	-14.24	0.106
	2.72	-10.861	0.187	2.36	-14.279	0.112
	2.74	-10.956	0.19	2.37	-14.321	0.118
	2.76	-11.062	0.192	2.38	-14.369	0.126
	2.78	-11.176	0.193	2.39	-14.421	0.134
	2.8	-11.29	0.193	2.4	-14.479	0.143
	2.82	-11.402	0.19	2.41	-14.541	0.152
	2.84	-11.508	0.187	2.42	-14.606	0.161
	2.86	-11.607	0.182	2.43	-14.673	0.17
	2.88	-11.7	0.177	2.44	-14.74	0.179
	2.9	-11.784	0.173	2.45	-14.804	0.188
	2.92	-11.859	0.173	2.46	-14.863	0.197
	2.94	-11.918	0.178	2.47	-14.913	0.205
	2.96	-11.955	0.189	2.48	-14.953	0.214
	2.98	-11.955	0.204	2.49	-14.978	0.222
	3	-11.904	0.219	2.5	-14.987	0.23
	3	-11.904	0.213	2.5	-14.987	0.222
	3.02	-12.112	0.204	2.53	-15.165	0.186
	3.04	-12.303	0.195	2.56	-15.292	0.155
	3.06	-12.472	0.185	2.59	-15.382	0.133
	3.08	-12.615	0.174	2.62	-15.461	0.125
	3.1	-12.729	0.163	2.65	-15.546	0.128
	3.12	-12.812	0.151	2.68	-15.646	0.134
	3.14	-12.867	0.139	2.71	-15.759	0.137
	3.16	-12.898	0.127	2.74	-15.869	0.137
	3.18	-12.91	0.117	2.77	-15.961	0.14
	3.2	-12.912	0.108	2.8	-16.026	0.152
	3.22	-12.911	0.101	2.83	-16.072	0.172
	3.24	-12.912	0.095	2.86	-16.119	0.191
	3.26	-12.924	0.092	2.89	-16.199	0.204
	3.28	-12.946	0.09	2.92	-16.326	0.207
	3.3	-12.979	0.089	2.95	-16.499	0.2
	3.32	-13.021	0.09	2.98	-16.692	0.185
	3.34	-13.067	0.092	3.01	-16.868	0.164
	3.36	-13.111	0.096	3.04	-16.995	0.141
	3.38	-13.15	0.1	3.07	-17.061	0.119
	3.4	-13.178	0.104	3.1	-17.085	0.101
	3.42	-13.193	0.107	3.13	-17.107	0.087
	3.44	-13.194	0.107	3.16	-17.167	0.07
	3.46	-13.183	0.104	3.19	-17.289	0.05
	3.48	-13.164	0.098	3.22	-17.466	0.026
	3.5	-13.142	0.089	3.25	-17.664	0
	3.52	-13.125	0.079	3.28	-17.841	0.026
	3.54	-13.118	0.066	3.31	-17.967	0.052
	3.56	-13.128	0.054	3.34	-18.031	0.074
	3.58	-13.157	0.042	3.37	-18.049	0.093
	3.6	-13.206	0.032	3.4	-18.047	0.107
	3.62	-13.272	0.023	3.43	-18.053	0.116
	3.64	-13.347	0.016	3.46	-18.084	0.123
	3.66	-13.425	0.009	3.49	-18.141	0.132
	3.68	-13.495	0	3.52	-18.218	0.151
	3.7	-13.55	0.012	3.55	-18.3	0.183
	3.72	-13.582	0.028	3.58	-18.377	0.225
	3.74	-13.591	0.048	3.61	-18.442	0.272
	3.76	-13.576	0.073	3.64	-18.498	0.317
	3.78	-13.544	0.102	3.67	-18.55	0.353
	3.8	-13.503	0.133	3.7	-18.609	0.376
	3.82	-13.464	0.163	3.73	-18.681	0.386
	3.84	-13.437	0.192	3.76	-18.78	0.384
	3.86	-13.43	0.217	3.79	-18.918	0.372
	3.88	-13.447	0.237	3.82	-19.103	0.354
	3.9	-13.486	0.25	3.85	-19.336	0.334
	3.92	-13.544	0.257	3.88	-19.598	0.315
	3.94	-13.61	0.258	3.91	-19.853	0.3
	3.96	-13.669	0.255	3.94	-20.048	0.292
	3.98	-13.707	0.249	3.97	-20.118	0.294
	4	-13.706	0.242	4	-20.003	0.306
Fig. 3b
	gas phase			interface			bulk
	Reaction coordinate	Free energy	error bars	Reaction coordinate	Free energy	error bars	Reaction coordinate	Free energy	error bars
	-3.5	0	0.414	-3.5	0	0.353	-3.5	0	0.114
	-3.47	0.149	0.346	-3.47	0.092	0.352	-3.47	0.079	0.117
	-3.44	0.324	0.294	-3.44	0.226	0.35	-3.44	0.216	0.117
	-3.41	0.499	0.258	-3.41	0.375	0.344	-3.41	0.373	0.113
	-3.38	0.653	0.235	-3.38	0.521	0.334	-3.38	0.527	0.106
	-3.35	0.774	0.22	-3.35	0.651	0.318	-3.35	0.665	0.098
	-3.32	0.854	0.207	-3.32	0.754	0.297	-3.32	0.782	0.093
	-3.29	0.897	0.193	-3.29	0.824	0.272	-3.29	0.873	0.091
	-3.26	0.913	0.176	-3.26	0.862	0.244	-3.26	0.94	0.09
	-3.23	0.918	0.154	-3.23	0.873	0.213	-3.23	0.988	0.09
	-3.2	0.928	0.128	-3.2	0.866	0.181	-3.2	1.023	0.09
	-3.17	0.955	0.098	-3.17	0.854	0.149	-3.17	1.06	0.096
	-3.14	1.004	0.068	-3.14	0.846	0.12	-3.14	1.108	0.115
	-3.11	1.069	0.041	-3.11	0.853	0.098	-3.11	1.175	0.144
	-3.08	1.137	0.018	-3.08	0.879	0.089	-3.08	1.259	0.176
	-3.05	1.19	0	-3.05	0.93	0.09	-3.05	1.356	0.202
	-3.02	1.221	0.015	-3.02	1.01	0.09	-3.02	1.454	0.216
	-2.99	1.232	0.03	-2.99	1.119	0.082	-2.99	1.542	0.215
	-2.96	1.233	0.05	-2.96	1.256	0.063	-2.96	1.615	0.202
	-2.93	1.24	0.074	-2.93	1.42	0.034	-2.93	1.671	0.181
	-2.9	1.268	0.104	-2.9	1.602	0	-2.9	1.719	0.155
	-2.87	1.328	0.135	-2.87	1.798	0.036	-2.87	1.773	0.128
	-2.84	1.42	0.166	-2.84	2	0.07	-2.84	1.854	0.098
	-2.81	1.536	0.19	-2.81	2.2	0.1	-2.81	1.976	0.067
	-2.78	1.663	0.206	-2.78	2.393	0.123	-2.78	2.144	0.034
	-2.75	1.786	0.211	-2.75	2.571	0.138	-2.75	2.348	0
	-2.72	1.892	0.207	-2.72	2.741	0.147	-2.72	2.574	0.033
	-2.69	1.974	0.195	-2.69	2.908	0.15	-2.69	2.806	0.062
	-2.66	2.034	0.178	-2.66	3.079	0.149	-2.66	3.028	0.085
	-2.63	2.085	0.161	-2.63	3.253	0.151	-2.63	3.242	0.101
	-2.6	2.146	0.148	-2.6	3.431	0.158	-2.6	3.454	0.112
	-2.57	2.231	0.142	-2.57	3.608	0.171	-2.57	3.671	0.115
	-2.54	2.348	0.141	-2.54	3.783	0.186	-2.54	3.894	0.112
	-2.51	2.494	0.146	-2.51	3.954	0.197	-2.51	4.12	0.105
	-2.48	2.662	0.153	-2.48	4.124	0.201	-2.48	4.339	0.1
	-2.45	2.838	0.159	-2.45	4.292	0.198	-2.45	4.541	0.102
	-2.42	3.009	0.162	-2.42	4.46	0.191	-2.42	4.718	0.108
	-2.39	3.165	0.161	-2.39	4.627	0.185	-2.39	4.871	0.115
	-2.36	3.302	0.157	-2.36	4.792	0.182	-2.36	5.007	0.12
	-2.33	3.423	0.153	-2.33	4.959	0.181	-2.33	5.137	0.123
	-2.3	3.537	0.151	-2.3	5.132	0.183	-2.3	5.272	0.126
	-2.27	3.661	0.151	-2.27	5.317	0.188	-2.27	5.423	0.131
	-2.24	3.806	0.154	-2.24	5.525	0.196	-2.24	5.595	0.135
	-2.21	3.982	0.159	-2.21	5.76	0.202	-2.21	5.792	0.134
	-2.18	4.19	0.167	-2.18	6.026	0.202	-2.18	6.007	0.125
	-2.15	4.424	0.175	-2.15	6.324	0.197	-2.15	6.236	0.108
	-2.12	4.676	0.183	-2.12	6.649	0.188	-2.12	6.472	0.087
	-2.09	4.937	0.189	-2.09	6.987	0.183	-2.09	6.712	0.076
	-2.06	5.2	0.193	-2.06	7.328	0.189	-2.06	6.965	0.087
	-2.03	5.465	0.196	-2.03	7.656	0.208	-2.03	7.245	0.111
	-2	5.736	0.2	-2	7.96	0.236	-2	7.572	0.131
	-2	5.736	0.212	-2	7.96	0.249	-2	7.572	0.126
	-1.98	5.873	0.191	-1.98	8.21	0.252	-1.98	7.711	0.089
	-1.96	6.035	0.167	-1.96	8.479	0.253	-1.96	7.949	0.045
	-1.94	6.212	0.14	-1.94	8.758	0.251	-1.94	8.255	0
	-1.92	6.4	0.11	-1.92	9.041	0.245	-1.92	8.598	0.044
	-1.9	6.592	0.076	-1.9	9.325	0.233	-1.9	8.956	0.084
	-1.88	6.784	0.039	-1.88	9.604	0.217	-1.88	9.309	0.118
	-1.86	6.974	0	-1.86	9.877	0.195	-1.86	9.646	0.145
	-1.84	7.16	0.041	-1.84	10.14	0.169	-1.84	9.96	0.167
	-1.82	7.342	0.083	-1.82	10.393	0.139	-1.82	10.25	0.183
	-1.8	7.52	0.125	-1.8	10.633	0.108	-1.8	10.515	0.195
	-1.78	7.696	0.166	-1.78	10.863	0.076	-1.78	10.76	0.203
	-1.76	7.871	0.205	-1.76	11.084	0.047	-1.76	10.986	0.209
	-1.74	8.047	0.241	-1.74	11.301	0.021	-1.74	11.198	0.213
	-1.72	8.228	0.274	-1.72	11.518	0	-1.72	11.398	0.215
	-1.7	8.418	0.3	-1.7	11.738	0.016	-1.7	11.589	0.215
	-1.68	8.62	0.321	-1.68	11.966	0.028	-1.68	11.775	0.214
	-1.66	8.837	0.335	-1.66	12.204	0.037	-1.66	11.959	0.212
	-1.64	9.07	0.341	-1.64	12.452	0.046	-1.64	12.144	0.208
	-1.62	9.317	0.342	-1.62	12.708	0.056	-1.62	12.333	0.204
	-1.6	9.575	0.338	-1.6	12.968	0.067	-1.6	12.53	0.201
	-1.58	9.839	0.332	-1.58	13.229	0.078	-1.58	12.737	0.2
	-1.56	10.101	0.327	-1.56	13.486	0.089	-1.56	12.955	0.202
	-1.54	10.358	0.326	-1.54	13.735	0.101	-1.54	13.183	0.207
	-1.52	10.603	0.331	-1.52	13.97	0.117	-1.52	13.423	0.216
	-1.5	10.835	0.342	-1.5	14.188	0.137	-1.5	13.675	0.229
	-1.48	11.056	0.359	-1.48	14.387	0.161	-1.48	13.936	0.245
	-1.46	11.266	0.381	-1.46	14.566	0.19	-1.46	14.207	0.263
	-1.44	11.476	0.406	-1.44	14.726	0.219	-1.44	14.486	0.282
	-1.42	11.687	0.432	-1.42	14.87	0.247	-1.42	14.771	0.299
	-1.4	11.909	0.456	-1.4	15.004	0.272	-1.4	15.057	0.313
	-1.38	12.147	0.476	-1.38	15.131	0.291	-1.38	15.344	0.323
	-1.36	12.404	0.492	-1.36	15.262	0.302	-1.36	15.626	0.327
	-1.34	12.677	0.502	-1.34	15.404	0.306	-1.34	15.898	0.325
	-1.32	12.968	0.507	-1.32	15.562	0.302	-1.32	16.154	0.317
	-1.3	13.275	0.507	-1.3	15.74	0.29	-1.3	16.392	0.305
	-1.28	13.594	0.502	-1.28	15.937	0.272	-1.28	16.61	0.287
	-1.26	13.924	0.494	-1.26	16.15	0.248	-1.26	16.806	0.267
	-1.24	14.266	0.482	-1.24	16.374	0.222	-1.24	16.981	0.244
	-1.22	14.622	0.467	-1.22	16.601	0.196	-1.22	17.136	0.222
	-1.2	14.99	0.446	-1.2	16.823	0.172	-1.2	17.274	0.202
	-1.18	15.375	0.42	-1.18	17.031	0.154	-1.18	17.4	0.187
	-1.16	15.775	0.387	-1.16	17.222	0.142	-1.16	17.522	0.179
	-1.14	16.189	0.349	-1.14	17.391	0.136	-1.14	17.647	0.179
	-1.12	16.613	0.306	-1.12	17.537	0.133	-1.12	17.786	0.187
	-1.1	17.042	0.261	-1.1	17.662	0.133	-1.1	17.948	0.2
	-1.08	17.47	0.22	-1.08	17.77	0.133	-1.08	18.141	0.216
	-1.06	17.887	0.192	-1.06	17.863	0.133	-1.06	18.378	0.232
	-1.04	18.289	0.185	-1.04	17.945	0.133	-1.04	18.663	0.245
	-1.02	18.67	0.205	-1.02	18.02	0.134	-1.02	19.003	0.252
	-1	19.028	0.243	-1	18.092	0.136	-1	19.4	0.252
	-1	19.028	0.245	-1	18.092	0.137	-1	19.4	0.261
	-0.96	19.996	0.22	-0.96	18.234	0.137	-0.96	19.297	0.264
	-0.92	20.896	0.201	-0.92	18.704	0.137	-0.92	19.392	0.266
	-0.88	21.739	0.183	-0.88	19.289	0.137	-0.88	19.611	0.266
	-0.84	22.545	0.166	-0.84	19.835	0.137	-0.84	19.859	0.262
	-0.8	23.318	0.147	-0.8	20.278	0.137	-0.8	20.052	0.256
	-0.76	24.041	0.125	-0.76	20.621	0.135	-0.76	20.144	0.248
	-0.72	24.698	0.102	-0.72	20.894	0.131	-0.72	20.15	0.243
	-0.68	25.291	0.078	-0.68	21.119	0.124	-0.68	20.115	0.242
	-0.64	25.853	0.052	-0.64	21.306	0.11	-0.64	20.089	0.243
	-0.6	26.426	0.026	-0.6	21.464	0.092	-0.6	20.092	0.243
	-0.56	27.025	0	-0.56	21.608	0.074	-0.56	20.116	0.235
	-0.52	27.622	0.025	-0.52	21.755	0.061	-0.52	20.151	0.216
	-0.48	28.166	0.048	-0.48	21.898	0.057	-0.48	20.185	0.188
	-0.44	28.627	0.069	-0.44	22.005	0.058	-0.44	20.217	0.157
	-0.4	29.004	0.088	-0.4	22.034	0.064	-0.4	20.256	0.13
	-0.36	29.333	0.11	-0.36	21.959	0.072	-0.36	20.31	0.115
	-0.32	29.642	0.139	-0.32	21.793	0.075	-0.32	20.391	0.114
	-0.28	29.94	0.182	-0.28	21.584	0.072	-0.28	20.496	0.126
	-0.24	30.221	0.241	-0.24	21.376	0.062	-0.24	20.611	0.148
	-0.2	30.476	0.316	-0.2	21.199	0.05	-0.2	20.702	0.172
	-0.16	30.716	0.405	-0.16	21.055	0.038	-0.16	20.732	0.191
	-0.12	30.955	0.502	-0.12	20.943	0.029	-0.12	20.679	0.2
	-0.08	31.202	0.603	-0.08	20.863	0.025	-0.08	20.548	0.199
	-0.04	31.445	0.704	-0.04	20.811	0.021	-0.04	20.366	0.187
	0	31.645	0.801	0	20.768	0.015	0	20.174	0.163
	0.04	31.769	0.89	0.04	20.695	0	0.04	20.014	0.133
	0.08	31.798	0.97	0.08	20.555	0.03	0.08	19.909	0.105
	0.12	31.727	1.04	0.12	20.32	0.079	0.12	19.862	0.086
	0.16	31.569	1.1	0.16	19.995	0.143	0.16	19.86	0.081
	0.2	31.34	1.15	0.2	19.607	0.211	0.2	19.877	0.09
	0.24	31.051	1.192	0.24	19.199	0.265	0.24	19.886	0.111
	0.28	30.714	1.227	0.28	18.799	0.295	0.28	19.86	0.128
	0.32	30.328	1.257	0.32	18.415	0.297	0.32	19.77	0.13
	0.36	29.891	1.282	0.36	18.034	0.283	0.36	19.61	0.111
	0.4	29.399	1.304	0.4	17.648	0.265	0.4	19.385	0.077
	0.44	28.845	1.323	0.44	17.26	0.252	0.44	19.108	0.037
	0.48	28.225	1.338	0.48	16.878	0.243	0.48	18.788	0
	0.52	27.535	1.348	0.52	16.506	0.232	0.52	18.442	0.029
	0.56	26.777	1.353	0.56	16.134	0.218	0.56	18.101	0.051
	0.6	25.958	1.353	0.6	15.762	0.2	0.6	17.815	0.064
	0.64	25.091	1.347	0.64	15.39	0.182	0.64	17.622	0.069
	0.68	24.182	1.337	0.68	15.016	0.166	0.68	17.508	0.069
	0.72	23.235	1.324	0.72	14.609	0.154	0.72	17.399	0.07
	0.76	22.255	1.309	0.76	14.124	0.147	0.76	17.191	0.08
	0.8	21.244	1.295	0.8	13.505	0.143	0.8	16.817	0.1
	0.84	20.203	1.282	0.84	12.719	0.142	0.84	16.283	0.127
	0.88	19.133	1.272	0.88	11.784	0.148	0.88	15.648	0.153
	0.92	18.027	1.263	0.92	10.796	0.165	0.92	14.987	0.177
	0.96	16.876	1.256	0.96	9.927	0.193	0.96	14.351	0.206
	1	15.664	1.25	1	9.411	0.226	1	13.784	0.255
	1	15.664	1.059	1	9.411	0.228	1	13.784	0.261
	1.02	15.189	0.962	1.02	9.14	0.214	1.02	13.56	0.247
	1.04	14.704	0.866	1.04	8.854	0.203	1.04	13.331	0.232
	1.06	14.206	0.771	1.06	8.553	0.195	1.06	13.093	0.217
	1.08	13.702	0.679	1.08	8.237	0.189	1.08	12.84	0.204
	1.1	13.194	0.59	1.1	7.907	0.186	1.1	12.57	0.194
	1.12	12.684	0.505	1.12	7.558	0.184	1.12	12.282	0.186
	1.14	12.172	0.426	1.14	7.19	0.182	1.14	11.982	0.18
	1.16	11.666	0.353	1.16	6.8	0.179	1.16	11.672	0.174
	1.18	11.163	0.287	1.18	6.389	0.175	1.18	11.359	0.167
	1.2	10.665	0.228	1.2	5.956	0.168	1.2	11.046	0.156
	1.22	10.175	0.176	1.22	5.507	0.16	1.22	10.737	0.141
	1.24	9.695	0.132	1.24	5.046	0.149	1.24	10.432	0.12
	1.26	9.223	0.095	1.26	4.58	0.138	1.26	10.133	0.094
	1.28	8.763	0.065	1.28	4.115	0.127	1.28	9.837	0.064
	1.3	8.314	0.04	1.3	3.658	0.118	1.3	9.538	0.032
	1.32	7.874	0.019	1.32	3.212	0.11	1.32	9.233	0
	1.34	7.444	0	1.34	2.778	0.104	1.34	8.918	0.029
	1.36	7.024	0.018	1.36	2.361	0.099	1.36	8.591	0.053
	1.38	6.614	0.037	1.38	1.957	0.093	1.38	8.25	0.071
	1.4	6.212	0.058	1.4	1.564	0.086	1.4	7.894	0.083
	1.42	5.819	0.08	1.42	1.176	0.078	1.42	7.521	0.089
	1.44	5.436	0.104	1.44	0.792	0.068	1.44	7.134	0.089
	1.46	5.061	0.129	1.46	0.407	0.056	1.46	6.73	0.086
	1.48	4.696	0.155	1.48	0.019	0.04	1.48	6.312	0.084
	1.5	4.34	0.181	1.5	-0.373	0.021	1.5	5.883	0.087
	1.52	3.995	0.208	1.52	-0.769	0	1.52	5.445	0.099
	1.54	3.66	0.233	1.54	-1.169	0.023	1.54	5.004	0.118
	1.56	3.338	0.258	1.56	-1.569	0.046	1.56	4.564	0.142
	1.58	3.026	0.282	1.58	-1.967	0.069	1.58	4.13	0.168
	1.6	2.727	0.305	1.6	-2.362	0.091	1.6	3.707	0.193
	1.62	2.44	0.328	1.62	-2.751	0.111	1.62	3.297	0.215
	1.64	2.163	0.35	1.64	-3.13	0.129	1.64	2.899	0.233
	1.66	1.896	0.371	1.66	-3.494	0.145	1.66	2.513	0.247
	1.68	1.636	0.393	1.68	-3.84	0.158	1.68	2.135	0.255
	1.7	1.382	0.414	1.7	-4.161	0.17	1.7	1.762	0.259
	1.72	1.13	0.436	1.72	-4.455	0.178	1.72	1.39	0.258
	1.74	0.875	0.458	1.74	-4.72	0.184	1.74	1.017	0.255
	1.76	0.616	0.48	1.76	-4.958	0.186	1.76	0.643	0.25
	1.78	0.349	0.502	1.78	-5.174	0.186	1.78	0.268	0.243
	1.8	0.069	0.525	1.8	-5.376	0.183	1.8	-0.107	0.238
	1.82	-0.226	0.546	1.82	-5.573	0.177	1.82	-0.479	0.232
	1.84	-0.537	0.566	1.84	-5.775	0.17	1.84	-0.845	0.228
	1.86	-0.866	0.585	1.86	-5.992	0.162	1.86	-1.205	0.225
	1.88	-1.21	0.603	1.88	-6.235	0.156	1.88	-1.554	0.223
	1.9	-1.566	0.618	1.9	-6.507	0.153	1.9	-1.891	0.223
	1.92	-1.928	0.632	1.92	-6.814	0.156	1.92	-2.212	0.228
	1.94	-2.288	0.644	1.94	-7.153	0.168	1.94	-2.512	0.237
	1.96	-2.639	0.655	1.96	-7.522	0.187	1.96	-2.785	0.251
	1.98	-2.969	0.664	1.98	-7.913	0.214	1.98	-3.021	0.272
	2	-3.264	0.672	2	-8.315	0.246	2	-3.208	0.297
	2	-3.264	0.571	2	-8.315	0.244	2	-3.208	0.288
	2.02	-3.471	0.523	2.02	-8.513	0.242	2.02	-3.619	0.258
	2.04	-3.675	0.481	2.04	-8.7	0.239	2.04	-4.025	0.234
	2.06	-3.875	0.444	2.06	-8.88	0.236	2.06	-4.423	0.218
	2.08	-4.072	0.416	2.08	-9.056	0.233	2.08	-4.811	0.211
	2.1	-4.266	0.394	2.1	-9.232	0.23	2.1	-5.186	0.211
	2.12	-4.459	0.379	2.12	-9.41	0.227	2.12	-5.546	0.215
	2.14	-4.649	0.367	2.14	-9.593	0.224	2.14	-5.89	0.222
	2.16	-4.839	0.358	2.16	-9.783	0.221	2.16	-6.218	0.228
	2.18	-5.025	0.35	2.18	-9.983	0.218	2.18	-6.53	0.234
	2.2	-5.208	0.342	2.2	-10.196	0.215	2.2	-6.827	0.238
	2.22	-5.386	0.334	2.22	-10.423	0.212	2.22	-7.109	0.24
	2.24	-5.556	0.325	2.24	-10.661	0.207	2.24	-7.38	0.243
	2.26	-5.719	0.316	2.26	-10.912	0.202	2.26	-7.641	0.245
	2.28	-5.872	0.307	2.28	-11.171	0.194	2.28	-7.895	0.247
	2.3	-6.016	0.298	2.3	-11.435	0.185	2.3	-8.144	0.249
	2.32	-6.152	0.289	2.32	-11.7	0.173	2.32	-8.392	0.251
	2.34	-6.282	0.281	2.34	-11.96	0.158	2.34	-8.638	0.253
	2.36	-6.406	0.276	2.36	-12.212	0.142	2.36	-8.884	0.255
	2.38	-6.527	0.272	2.38	-12.453	0.123	2.38	-9.134	0.256
	2.4	-6.644	0.271	2.4	-12.678	0.102	2.4	-9.388	0.255
	2.42	-6.759	0.272	2.42	-12.887	0.081	2.42	-9.646	0.254
	2.44	-6.87	0.274	2.44	-13.082	0.059	2.44	-9.906	0.251
	2.46	-6.977	0.276	2.46	-13.261	0.038	2.46	-10.168	0.247
	2.48	-7.078	0.278	2.48	-13.427	0.018	2.48	-10.428	0.241
	2.5	-7.174	0.278	2.5	-13.585	0	2.5	-10.681	0.234
	2.52	-7.263	0.276	2.52	-13.737	0.017	2.52	-10.921	0.228
	2.54	-7.344	0.272	2.54	-13.888	0.031	2.54	-11.144	0.223
	2.56	-7.42	0.266	2.56	-14.039	0.043	2.56	-11.345	0.219
	2.58	-7.489	0.259	2.58	-14.194	0.054	2.58	-11.523	0.217
	2.6	-7.554	0.252	2.6	-14.356	0.063	2.6	-11.677	0.219
	2.62	-7.616	0.247	2.62	-14.522	0.071	2.62	-11.81	0.225
	2.64	-7.677	0.243	2.64	-14.695	0.078	2.64	-11.925	0.236
	2.66	-7.738	0.24	2.66	-14.874	0.085	2.66	-12.028	0.252
	2.68	-7.803	0.238	2.68	-15.056	0.092	2.68	-12.124	0.27
	2.7	-7.872	0.236	2.7	-15.24	0.099	2.7	-12.218	0.289
	2.72	-7.949	0.233	2.72	-15.418	0.106	2.72	-12.316	0.306
	2.74	-8.034	0.228	2.74	-15.586	0.112	2.74	-12.418	0.318
	2.76	-8.127	0.223	2.76	-15.738	0.116	2.76	-12.528	0.325
	2.78	-8.229	0.216	2.78	-15.868	0.117	2.78	-12.645	0.326
	2.8	-8.337	0.209	2.8	-15.974	0.116	2.8	-12.769	0.322
	2.82	-8.453	0.199	2.82	-16.058	0.112	2.82	-12.899	0.311
	2.84	-8.572	0.188	2.84	-16.124	0.106	2.84	-13.037	0.295
	2.86	-8.694	0.175	2.86	-16.18	0.1	2.86	-13.181	0.272
	2.88	-8.818	0.159	2.88	-16.236	0.096	2.88	-13.332	0.242
	2.9	-8.942	0.14	2.9	-16.303	0.094	2.9	-13.488	0.205
	2.92	-9.065	0.117	2.92	-16.388	0.096	2.92	-13.644	0.161
	2.94	-9.185	0.091	2.94	-16.498	0.1	2.94	-13.797	0.111
	2.96	-9.298	0.062	2.96	-16.631	0.107	2.96	-13.935	0.056
	2.98	-9.397	0.031	2.98	-16.783	0.116	2.98	-14.046	0
	3	-9.476	0	3	-16.943	0.127	3	-14.117	0.055
	3	-9.476	0	3	-16.943	0.136	3	-14.117	0.05
	3.02	-9.523	0.04	3.02	-17.103	0.168	3.02	-14.265	0.041
	3.04	-9.575	0.078	3.04	-17.255	0.202	3.04	-14.357	0.031
	3.06	-9.633	0.112	3.06	-17.395	0.233	3.06	-14.408	0.021
	3.08	-9.695	0.142	3.08	-17.52	0.259	3.08	-14.435	0.01
	3.1	-9.756	0.168	3.1	-17.624	0.277	3.1	-14.451	0
	3.12	-9.81	0.191	3.12	-17.707	0.286	3.12	-14.467	0.01
	3.14	-9.851	0.213	3.14	-17.766	0.284	3.14	-14.491	0.021
	3.16	-9.878	0.234	3.16	-17.803	0.273	3.16	-14.524	0.03
	3.18	-9.889	0.257	3.18	-17.818	0.253	3.18	-14.57	0.039
	3.2	-9.889	0.281	3.2	-17.814	0.226	3.2	-14.626	0.046
	3.22	-9.881	0.307	3.22	-17.796	0.195	3.22	-14.693	0.053
	3.24	-9.871	0.334	3.24	-17.768	0.162	3.24	-14.77	0.058
	3.26	-9.864	0.361	3.26	-17.733	0.128	3.26	-14.857	0.063
	3.28	-9.863	0.389	3.28	-17.696	0.095	3.28	-14.958	0.07
	3.3	-9.869	0.415	3.3	-17.658	0.062	3.3	-15.074	0.08
	3.32	-9.882	0.44	3.32	-17.622	0.031	3.32	-15.205	0.096
	3.34	-9.899	0.463	3.34	-17.589	0	3.34	-15.354	0.12
	3.36	-9.917	0.484	3.36	-17.56	0.029	3.36	-15.517	0.15
	3.38	-9.937	0.503	3.38	-17.536	0.057	3.38	-15.691	0.186
	3.4	-9.955	0.52	3.4	-17.518	0.083	3.4	-15.867	0.224
	3.42	-9.974	0.533	3.42	-17.505	0.106	3.42	-16.038	0.263
	3.44	-9.996	0.544	3.44	-17.498	0.126	3.44	-16.195	0.301
	3.46	-10.024	0.551	3.46	-17.498	0.142	3.46	-16.331	0.336
	3.48	-10.063	0.555	3.48	-17.506	0.155	3.48	-16.438	0.366
	3.5	-10.113	0.555	3.5	-17.523	0.164	3.5	-16.516	0.39
	3.52	-10.176	0.554	3.52	-17.551	0.169	3.52	-16.563	0.409
	3.54	-10.25	0.55	3.54	-17.593	0.17	3.54	-16.582	0.42
	3.56	-10.332	0.546	3.56	-17.648	0.167	3.56	-16.58	0.425
	3.58	-10.413	0.542	3.58	-17.718	0.161	3.58	-16.564	0.424
	3.6	-10.489	0.54	3.6	-17.801	0.153	3.6	-16.539	0.417
	3.62	-10.551	0.539	3.62	-17.895	0.144	3.62	-16.512	0.406
	3.64	-10.595	0.541	3.64	-17.993	0.136	3.64	-16.49	0.391
	3.66	-10.617	0.545	3.66	-18.091	0.131	3.66	-16.477	0.375
	3.68	-10.619	0.551	3.68	-18.18	0.129	3.68	-16.477	0.359
	3.7	-10.603	0.559	3.7	-18.255	0.132	3.7	-16.494	0.345
	3.72	-10.576	0.568	3.72	-18.314	0.137	3.72	-16.532	0.334
	3.74	-10.546	0.577	3.74	-18.351	0.145	3.74	-16.592	0.328
	3.76	-10.521	0.585	3.76	-18.369	0.153	3.76	-16.676	0.327
	3.78	-10.507	0.592	3.78	-18.368	0.162	3.78	-16.78	0.331
	3.8	-10.508	0.598	3.8	-18.349	0.171	3.8	-16.901	0.34
	3.82	-10.523	0.603	3.82	-18.315	0.178	3.82	-17.031	0.352
	3.84	-10.548	0.607	3.84	-18.268	0.186	3.84	-17.164	0.367
	3.86	-10.58	0.609	3.86	-18.209	0.193	3.86	-17.29	0.381
	3.88	-10.613	0.612	3.88	-18.138	0.199	3.88	-17.402	0.393
	3.9	-10.643	0.614	3.9	-18.059	0.205	3.9	-17.497	0.401
	3.92	-10.67	0.616	3.92	-17.972	0.211	3.92	-17.57	0.406
	3.94	-10.696	0.618	3.94	-17.88	0.216	3.94	-17.621	0.407
	3.96	-10.723	0.62	3.96	-17.787	0.221	3.96	-17.646	0.406
	3.98	-10.754	0.62	3.98	-17.692	0.225	3.98	-17.641	0.406
	4	-10.788	0.619	4	-17.596	0.228	4	-17.597	0.407

## Sheet: Fig. 4
Fig. 4a
	interface			bulk
	Reaction coordinate	Free energy	error bars	Reaction coordinate	Free energy	error bars
	-3	1.748	0.274	-3	1.135	0.461
	-2.97	1.589	0.263	-2.97	1.1	0.399
	-2.94	1.467	0.25	-2.94	1.024	0.359
	-2.91	1.38	0.237	-2.91	0.89	0.335
	-2.88	1.32	0.225	-2.88	0.719	0.318
	-2.85	1.273	0.218	-2.85	0.553	0.303
	-2.82	1.224	0.219	-2.82	0.432	0.286
	-2.79	1.158	0.224	-2.79	0.373	0.266
	-2.76	1.069	0.232	-2.76	0.364	0.248
	-2.73	0.962	0.238	-2.73	0.372	0.234
	-2.7	0.846	0.243	-2.7	0.365	0.225
	-2.67	0.731	0.247	-2.67	0.322	0.224
	-2.64	0.624	0.248	-2.64	0.244	0.239
	-2.61	0.527	0.246	-2.61	0.151	0.275
	-2.58	0.446	0.24	-2.58	0.068	0.323
	-2.55	0.385	0.23	-2.55	0.016	0.369
	-2.52	0.345	0.216	-2.52	0	0.399
	-2.49	0.325	0.201	-2.49	0.01	0.402
	-2.46	0.312	0.185	-2.46	0.031	0.376
	-2.43	0.296	0.167	-2.43	0.048	0.325
	-2.4	0.264	0.144	-2.4	0.058	0.259
	-2.37	0.213	0.116	-2.37	0.072	0.188
	-2.34	0.147	0.085	-2.34	0.113	0.123
	-2.31	0.076	0.052	-2.31	0.193	0.069
	-2.28	0.019	0.024	-2.28	0.319	0.029
	-2.25	0	0	-2.25	0.476	0
	-2.22	0.039	0.022	-2.22	0.639	0.025
	-2.19	0.154	0.051	-2.19	0.785	0.053
	-2.16	0.348	0.091	-2.16	0.891	0.085
	-2.13	0.609	0.139	-2.13	0.954	0.12
	-2.1	0.909	0.187	-2.1	0.983	0.153
	-2.07	1.21	0.226	-2.07	0.998	0.181
	-2.04	1.468	0.249	-2.04	1.022	0.2
	-2.01	1.655	0.255	-2.01	1.07	0.206
	-1.98	1.759	0.246	-1.98	1.146	0.199
	-1.95	1.793	0.229	-1.95	1.259	0.184
	-1.92	1.788	0.212	-1.92	1.403	0.165
	-1.89	1.782	0.203	-1.89	1.576	0.148
	-1.86	1.806	0.207	-1.86	1.767	0.139
	-1.83	1.876	0.223	-1.83	1.964	0.141
	-1.8	1.992	0.247	-1.8	2.156	0.153
	-1.77	2.139	0.274	-1.77	2.325	0.172
	-1.74	2.303	0.298	-1.74	2.462	0.193
	-1.71	2.475	0.316	-1.71	2.561	0.21
	-1.68	2.652	0.325	-1.68	2.63	0.222
	-1.65	2.842	0.327	-1.65	2.68	0.23
	-1.62	3.044	0.323	-1.62	2.727	0.234
	-1.59	3.257	0.316	-1.59	2.784	0.237
	-1.56	3.464	0.309	-1.56	2.855	0.242
	-1.53	3.663	0.308	-1.53	2.94	0.25
	-1.5	3.857	0.312	-1.5	3.051	0.267
	-1.5	3.857	0.321	-1.5	3.051	0.268
	-1.48	4.128	0.32	-1.48	3.307	0.269
	-1.46	4.396	0.322	-1.46	3.601	0.271
	-1.44	4.653	0.324	-1.44	3.921	0.273
	-1.42	4.898	0.329	-1.42	4.252	0.277
	-1.4	5.128	0.334	-1.4	4.58	0.28
	-1.38	5.346	0.337	-1.38	4.889	0.285
	-1.36	5.552	0.339	-1.36	5.169	0.289
	-1.34	5.753	0.336	-1.34	5.41	0.293
	-1.32	5.953	0.328	-1.32	5.608	0.297
	-1.3	6.156	0.317	-1.3	5.764	0.3
	-1.28	6.369	0.303	-1.28	5.88	0.302
	-1.26	6.594	0.289	-1.26	5.966	0.301
	-1.24	6.837	0.275	-1.24	6.033	0.299
	-1.22	7.097	0.262	-1.22	6.092	0.295
	-1.2	7.374	0.252	-1.2	6.156	0.287
	-1.18	7.664	0.243	-1.18	6.233	0.276
	-1.16	7.961	0.236	-1.16	6.334	0.262
	-1.14	8.259	0.23	-1.14	6.46	0.244
	-1.12	8.553	0.224	-1.12	6.607	0.222
	-1.1	8.835	0.219	-1.1	6.767	0.197
	-1.08	9.1	0.214	-1.08	6.93	0.169
	-1.06	9.348	0.211	-1.06	7.077	0.137
	-1.04	9.581	0.209	-1.04	7.195	0.104
	-1.02	9.805	0.209	-1.02	7.273	0.069
	-1	10.024	0.209	-1	7.3	0.034
	-0.98	10.242	0.209	-0.98	7.276	0
	-0.96	10.464	0.208	-0.96	7.209	0.033
	-0.94	10.689	0.206	-0.94	7.113	0.063
	-0.92	10.914	0.201	-0.92	7.004	0.09
	-0.9	11.134	0.197	-0.9	6.905	0.113
	-0.88	11.341	0.193	-0.88	6.832	0.132
	-0.86	11.529	0.194	-0.86	6.798	0.147
	-0.84	11.695	0.199	-0.84	6.812	0.159
	-0.82	11.837	0.207	-0.82	6.868	0.166
	-0.8	11.961	0.215	-0.8	6.961	0.172
	-0.78	12.072	0.219	-0.78	7.079	0.175
	-0.76	12.184	0.217	-0.76	7.209	0.177
	-0.74	12.308	0.208	-0.74	7.335	0.179
	-0.72	12.454	0.191	-0.72	7.45	0.181
	-0.7	12.628	0.167	-0.7	7.543	0.184
	-0.68	12.832	0.138	-0.68	7.614	0.188
	-0.66	13.061	0.104	-0.66	7.659	0.193
	-0.64	13.305	0.069	-0.64	7.683	0.198
	-0.62	13.553	0.034	-0.62	7.687	0.203
	-0.6	13.789	0	-0.6	7.676	0.209
	-0.58	13.995	0.033	-0.58	7.656	0.215
	-0.56	14.162	0.065	-0.56	7.629	0.222
	-0.54	14.284	0.095	-0.54	7.598	0.228
	-0.52	14.362	0.124	-0.52	7.569	0.234
	-0.5	14.403	0.152	-0.5	7.544	0.239
	-0.5	14.403	0.159	-0.5	7.544	0.246
	-0.48	14.536	0.161	-0.48	7.654	0.233
	-0.46	14.635	0.162	-0.46	7.758	0.224
	-0.44	14.698	0.162	-0.44	7.851	0.218
	-0.42	14.73	0.16	-0.42	7.928	0.215
	-0.4	14.742	0.157	-0.4	7.989	0.215
	-0.38	14.746	0.152	-0.38	8.035	0.216
	-0.36	14.754	0.146	-0.36	8.063	0.218
	-0.34	14.772	0.138	-0.34	8.074	0.222
	-0.32	14.805	0.128	-0.32	8.067	0.226
	-0.3	14.847	0.117	-0.3	8.04	0.231
	-0.28	14.892	0.105	-0.28	7.994	0.236
	-0.26	14.928	0.093	-0.26	7.931	0.24
	-0.24	14.948	0.082	-0.24	7.852	0.243
	-0.22	14.947	0.074	-0.22	7.761	0.245
	-0.2	14.921	0.069	-0.2	7.661	0.245
	-0.18	14.874	0.068	-0.18	7.559	0.245
	-0.16	14.811	0.071	-0.16	7.456	0.244
	-0.14	14.742	0.076	-0.14	7.356	0.245
	-0.12	14.676	0.083	-0.12	7.262	0.246
	-0.1	14.622	0.091	-0.1	7.179	0.247
	-0.08	14.585	0.099	-0.08	7.109	0.247
	-0.06	14.567	0.108	-0.06	7.057	0.245
	-0.04	14.565	0.116	-0.04	7.024	0.241
	-0.02	14.575	0.125	-0.02	7.013	0.232
	0	14.589	0.132	0	7.024	0.22
	0.02	14.599	0.138	0.02	7.053	0.205
	0.04	14.599	0.14	0.04	7.097	0.188
	0.06	14.585	0.138	0.06	7.151	0.169
	0.08	14.556	0.132	0.08	7.209	0.149
	0.1	14.518	0.12	0.1	7.267	0.127
	0.12	14.473	0.105	0.12	7.321	0.105
	0.14	14.428	0.087	0.14	7.367	0.082
	0.16	14.384	0.07	0.16	7.404	0.059
	0.18	14.341	0.056	0.18	7.43	0.037
	0.2	14.296	0.045	0.2	7.445	0.017
	0.22	14.247	0.039	0.22	7.445	0
	0.24	14.186	0.033	0.24	7.431	0.015
	0.26	14.108	0.025	0.26	7.402	0.028
	0.28	14.014	0.014	0.28	7.356	0.042
	0.3	13.902	0	0.3	7.294	0.056
	0.32	13.776	0.016	0.32	7.216	0.068
	0.34	13.641	0.032	0.34	7.123	0.078
	0.36	13.501	0.046	0.36	7.015	0.082
	0.38	13.361	0.058	0.38	6.894	0.082
	0.4	13.22	0.065	0.4	6.76	0.077
	0.42	13.079	0.067	0.42	6.613	0.072
	0.44	12.937	0.065	0.44	6.46	0.074
	0.46	12.794	0.059	0.46	6.307	0.087
	0.48	12.655	0.052	0.48	6.163	0.111
	0.5	12.524	0.046	0.5	6.043	0.142
	0.5	12.524	0.071	0.5	6.043	0.133
	0.52	12.493	0.056	0.52	5.941	0.136
	0.54	12.462	0.041	0.54	5.85	0.141
	0.56	12.424	0.027	0.56	5.769	0.146
	0.58	12.372	0.014	0.58	5.696	0.151
	0.6	12.303	0	0.6	5.63	0.156
	0.62	12.217	0.015	0.62	5.568	0.159
	0.64	12.115	0.032	0.64	5.511	0.161
	0.66	12	0.052	0.66	5.458	0.159
	0.68	11.875	0.075	0.68	5.407	0.154
	0.7	11.744	0.103	0.7	5.359	0.145
	0.72	11.611	0.134	0.72	5.311	0.131
	0.74	11.476	0.168	0.74	5.264	0.113
	0.76	11.344	0.204	0.76	5.214	0.091
	0.78	11.211	0.243	0.78	5.162	0.064
	0.8	11.078	0.281	0.8	5.104	0.033
	0.82	10.942	0.319	0.82	5.041	0
	0.84	10.8	0.356	0.84	4.969	0.035
	0.86	10.65	0.39	0.86	4.888	0.072
	0.88	10.486	0.421	0.88	4.797	0.109
	0.9	10.305	0.448	0.9	4.696	0.146
	0.92	10.106	0.471	0.92	4.585	0.181
	0.94	9.887	0.49	0.94	4.467	0.215
	0.96	9.647	0.505	0.96	4.34	0.246
	0.98	9.387	0.515	0.98	4.208	0.274
	1	9.111	0.523	1	4.071	0.299
	1.02	8.823	0.528	1.02	3.931	0.322
	1.04	8.527	0.53	1.04	3.788	0.34
	1.06	8.228	0.531	1.06	3.642	0.356
	1.08	7.931	0.531	1.08	3.494	0.368
	1.1	7.641	0.531	1.1	3.343	0.377
	1.12	7.361	0.53	1.12	3.188	0.383
	1.14	7.093	0.528	1.14	3.029	0.385
	1.16	6.837	0.527	1.16	2.865	0.386
	1.18	6.596	0.525	1.18	2.695	0.383
	1.2	6.365	0.523	1.2	2.518	0.379
	1.22	6.146	0.52	1.22	2.334	0.373
	1.24	5.934	0.516	1.24	2.141	0.366
	1.26	5.726	0.51	1.26	1.938	0.359
	1.28	5.518	0.501	1.28	1.726	0.352
	1.3	5.304	0.49	1.3	1.503	0.345
	1.32	5.078	0.477	1.32	1.269	0.339
	1.34	4.836	0.462	1.34	1.023	0.334
	1.36	4.573	0.445	1.36	0.767	0.331
	1.38	4.281	0.427	1.38	0.502	0.33
	1.4	3.959	0.409	1.4	0.229	0.331
	1.42	3.604	0.393	1.42	-0.046	0.333
	1.44	3.216	0.38	1.44	-0.32	0.338
	1.46	2.799	0.37	1.46	-0.585	0.346
	1.48	2.36	0.365	1.48	-0.831	0.355
	1.5	1.91	0.363	1.5	-1.048	0.367
	1.5	1.91	0.35	1.5	-1.048	0.384
	1.53	1.607	0.417	1.53	-1.3	0.362
	1.56	1.334	0.482	1.56	-1.54	0.351
	1.59	1.091	0.536	1.59	-1.772	0.347
	1.62	0.876	0.578	1.62	-2.003	0.347
	1.65	0.684	0.604	1.65	-2.239	0.347
	1.68	0.508	0.613	1.68	-2.487	0.346
	1.71	0.342	0.604	1.71	-2.748	0.345
	1.74	0.181	0.579	1.74	-3.025	0.344
	1.77	0.02	0.539	1.77	-3.315	0.345
	1.8	-0.146	0.487	1.8	-3.614	0.348
	1.83	-0.321	0.427	1.83	-3.917	0.354
	1.86	-0.508	0.365	1.86	-4.214	0.361
	1.89	-0.711	0.305	1.89	-4.501	0.37
	1.92	-0.929	0.253	1.92	-4.774	0.378
	1.95	-1.165	0.209	1.95	-5.031	0.385
	1.98	-1.418	0.174	1.98	-5.278	0.39
	2.01	-1.689	0.145	2.01	-5.519	0.393
	2.04	-1.975	0.117	2.04	-5.762	0.393
	2.07	-2.274	0.09	2.07	-6.017	0.391
	2.1	-2.585	0.06	2.1	-6.289	0.387
	2.13	-2.903	0.03	2.13	-6.585	0.382
	2.16	-3.223	0	2.16	-6.905	0.376
	2.19	-3.545	0.029	2.19	-7.245	0.37
	2.22	-3.866	0.057	2.22	-7.605	0.364
	2.25	-4.188	0.084	2.25	-7.976	0.356
	2.28	-4.511	0.112	2.28	-8.355	0.347
	2.31	-4.84	0.142	2.31	-8.736	0.335
	2.34	-5.175	0.177	2.34	-9.119	0.319
	2.37	-5.515	0.217	2.37	-9.502	0.299
	2.4	-5.858	0.262	2.4	-9.891	0.275
	2.43	-6.2	0.31	2.43	-10.284	0.247
	2.46	-6.539	0.358	2.46	-10.686	0.217
	2.49	-6.87	0.403	2.49	-11.095	0.185
	2.52	-7.194	0.442	2.52	-11.511	0.154
	2.55	-7.509	0.472	2.55	-11.931	0.124
	2.58	-7.818	0.49	2.58	-12.351	0.097
	2.61	-8.12	0.497	2.61	-12.771	0.072
	2.64	-8.413	0.493	2.64	-13.189	0.049
	2.67	-8.697	0.479	2.67	-13.604	0.026
	2.7	-8.971	0.458	2.7	-14.02	0
	2.73	-9.233	0.433	2.73	-14.44	0.029
	2.76	-9.49	0.405	2.76	-14.868	0.062
	2.79	-9.749	0.377	2.79	-15.309	0.097
	2.82	-10.025	0.351	2.82	-15.768	0.133
	2.85	-10.336	0.329	2.85	-16.244	0.169
	2.88	-10.7	0.313	2.88	-16.736	0.202
	2.91	-11.13	0.306	2.91	-17.237	0.23
	2.94	-11.628	0.308	2.94	-17.735	0.253
	2.97	-12.177	0.318	2.97	-18.207	0.269
	3	-12.741	0.335	3	-18.626	0.279
	3	-12.741	0.297	3	-18.626	0.309
	3.01	-12.863	0.282	3.01	-18.74	0.315
	3.02	-12.981	0.268	3.02	-18.846	0.32
	3.03	-13.098	0.253	3.03	-18.945	0.325
	3.04	-13.212	0.238	3.04	-19.036	0.329
	3.05	-13.323	0.222	3.05	-19.119	0.331
	3.06	-13.431	0.206	3.06	-19.194	0.333
	3.07	-13.536	0.19	3.07	-19.261	0.334
	3.08	-13.638	0.174	3.08	-19.32	0.333
	3.09	-13.736	0.158	3.09	-19.371	0.332
	3.1	-13.832	0.141	3.1	-19.413	0.329
	3.11	-13.924	0.125	3.11	-19.447	0.325
	3.12	-14.012	0.109	3.12	-19.472	0.32
	3.13	-14.097	0.092	3.13	-19.489	0.314
	3.14	-14.179	0.076	3.14	-19.496	0.307
	3.15	-14.257	0.06	3.15	-19.496	0.299
	3.16	-14.333	0.045	3.16	-19.486	0.29
	3.17	-14.405	0.03	3.17	-19.468	0.281
	3.18	-14.474	0.015	3.18	-19.441	0.27
	3.19	-14.54	0	3.19	-19.405	0.258
	3.2	-14.602	0.014	3.2	-19.36	0.246
	3.21	-14.662	0.028	3.21	-19.307	0.233
	3.22	-14.719	0.042	3.22	-19.246	0.22
	3.23	-14.773	0.055	3.23	-19.176	0.206
	3.24	-14.824	0.068	3.24	-19.097	0.191
	3.25	-14.873	0.081	3.25	-19.011	0.176
	3.26	-14.92	0.094	3.26	-18.917	0.16
	3.27	-14.964	0.107	3.27	-18.816	0.144
	3.28	-15.006	0.121	3.28	-18.707	0.128
	3.29	-15.046	0.134	3.29	-18.592	0.11
	3.3	-15.085	0.148	3.3	-18.47	0.093
	3.31	-15.121	0.162	3.31	-18.343	0.075
	3.32	-15.156	0.177	3.32	-18.209	0.057
	3.33	-15.188	0.193	3.33	-18.071	0.038
	3.34	-15.219	0.209	3.34	-17.928	0.019
	3.35	-15.249	0.226	3.35	-17.781	0
	3.36	-15.277	0.244	3.36	-17.63	0.02
	3.37	-15.303	0.262	3.37	-17.477	0.04
	3.38	-15.327	0.281	3.38	-17.32	0.06
	3.39	-15.35	0.301	3.39	-17.162	0.081
	3.4	-15.371	0.322	3.4	-17.002	0.102
	3.41	-15.389	0.343	3.41	-16.841	0.123
	3.42	-15.406	0.365	3.42	-16.679	0.144
	3.43	-15.42	0.387	3.43	-16.517	0.166
	3.44	-15.432	0.41	3.44	-16.354	0.188
	3.45	-15.441	0.433	3.45	-16.193	0.209
	3.46	-15.447	0.456	3.46	-16.032	0.231
	3.47	-15.45	0.479	3.47	-15.873	0.253
	3.48	-15.45	0.503	3.48	-15.716	0.275
	3.49	-15.446	0.526	3.49	-15.56	0.297
	3.5	-15.438	0.548	3.5	-15.407	0.319
Fig 4b
	interface			bulk
	Reaction coordinate	Free energy	error bars	Reaction coordinate	Free energy	error bars
	-1.5	0.087	0.161	-1.5	0.302	0.48
	-1.49	0.071	0.155	-1.49	0.284	0.468
	-1.48	0.057	0.152	-1.48	0.266	0.455
	-1.47	0.044	0.149	-1.47	0.248	0.442
	-1.46	0.033	0.149	-1.46	0.231	0.428
	-1.45	0.022	0.149	-1.45	0.214	0.413
	-1.44	0.014	0.149	-1.44	0.197	0.397
	-1.43	0.007	0.149	-1.43	0.181	0.381
	-1.42	0.003	0.149	-1.42	0.164	0.364
	-1.41	0	0.149	-1.41	0.147	0.347
	-1.4	0	0.147	-1.4	0.131	0.328
	-1.39	0.003	0.144	-1.39	0.114	0.309
	-1.38	0.009	0.139	-1.38	0.099	0.289
	-1.37	0.019	0.133	-1.37	0.083	0.269
	-1.36	0.032	0.125	-1.36	0.069	0.248
	-1.35	0.048	0.116	-1.35	0.056	0.226
	-1.34	0.067	0.106	-1.34	0.043	0.203
	-1.33	0.09	0.095	-1.33	0.032	0.18
	-1.32	0.116	0.083	-1.32	0.022	0.156
	-1.31	0.144	0.07	-1.31	0.014	0.132
	-1.3	0.174	0.058	-1.3	0.007	0.109
	-1.29	0.206	0.045	-1.29	0.003	0.085
	-1.28	0.239	0.033	-1.28	0.001	0.062
	-1.27	0.273	0.021	-1.27	0	0.04
	-1.26	0.306	0.01	-1.26	0.002	0.019
	-1.25	0.339	0	-1.25	0.006	0
	-1.24	0.372	0.009	-1.24	0.013	0.017
	-1.23	0.402	0.017	-1.23	0.022	0.032
	-1.22	0.432	0.023	-1.22	0.034	0.044
	-1.21	0.46	0.029	-1.21	0.049	0.054
	-1.2	0.486	0.034	-1.2	0.068	0.061
	-1.19	0.511	0.039	-1.19	0.091	0.065
	-1.18	0.535	0.044	-1.18	0.119	0.067
	-1.17	0.558	0.049	-1.17	0.151	0.068
	-1.16	0.581	0.054	-1.16	0.188	0.068
	-1.15	0.604	0.061	-1.15	0.231	0.07
	-1.14	0.628	0.068	-1.14	0.277	0.074
	-1.13	0.653	0.077	-1.13	0.33	0.081
	-1.12	0.68	0.086	-1.12	0.388	0.093
	-1.11	0.709	0.097	-1.11	0.451	0.108
	-1.1	0.74	0.108	-1.1	0.517	0.126
	-1.09	0.775	0.12	-1.09	0.588	0.146
	-1.08	0.812	0.133	-1.08	0.662	0.167
	-1.07	0.853	0.146	-1.07	0.738	0.187
	-1.06	0.896	0.16	-1.06	0.816	0.207
	-1.05	0.943	0.174	-1.05	0.894	0.226
	-1.04	0.993	0.188	-1.04	0.973	0.242
	-1.03	1.047	0.203	-1.03	1.051	0.256
	-1.02	1.104	0.217	-1.02	1.129	0.268
	-1.01	1.164	0.232	-1.01	1.206	0.276
	-1	1.23	0.246	-1	1.282	0.282
	-1	1.23	0.235	-1	1.282	0.277
	-0.98	1.454	0.233	-0.98	1.493	0.277
	-0.96	1.691	0.229	-0.96	1.694	0.277
	-0.94	1.928	0.225	-0.94	1.879	0.278
	-0.92	2.157	0.219	-0.92	2.046	0.278
	-0.9	2.371	0.214	-0.9	2.195	0.277
	-0.88	2.563	0.207	-0.88	2.331	0.277
	-0.86	2.734	0.201	-0.86	2.455	0.277
	-0.84	2.884	0.195	-0.84	2.575	0.277
	-0.82	3.018	0.189	-0.82	2.694	0.276
	-0.8	3.146	0.184	-0.8	2.818	0.275
	-0.78	3.274	0.179	-0.78	2.953	0.274
	-0.76	3.412	0.175	-0.76	3.099	0.272
	-0.74	3.564	0.173	-0.74	3.258	0.269
	-0.72	3.739	0.173	-0.72	3.43	0.264
	-0.7	3.931	0.174	-0.7	3.614	0.259
	-0.68	4.141	0.178	-0.68	3.808	0.252
	-0.66	4.36	0.183	-0.66	4.011	0.244
	-0.64	4.586	0.188	-0.64	4.221	0.235
	-0.62	4.807	0.194	-0.62	4.443	0.226
	-0.6	5.021	0.199	-0.6	4.674	0.217
	-0.58	5.228	0.202	-0.58	4.912	0.208
	-0.56	5.428	0.203	-0.56	5.158	0.2
	-0.54	5.627	0.201	-0.54	5.411	0.192
	-0.52	5.829	0.197	-0.52	5.67	0.186
	-0.5	6.046	0.189	-0.5	5.937	0.18
	-0.48	6.284	0.18	-0.48	6.212	0.175
	-0.46	6.548	0.168	-0.46	6.492	0.17
	-0.44	6.842	0.154	-0.44	6.778	0.165
	-0.42	7.164	0.138	-0.42	7.068	0.16
	-0.4	7.511	0.122	-0.4	7.357	0.154
	-0.38	7.879	0.105	-0.38	7.64	0.147
	-0.36	8.263	0.087	-0.36	7.913	0.14
	-0.34	8.651	0.069	-0.34	8.17	0.132
	-0.32	9.037	0.052	-0.32	8.409	0.125
	-0.3	9.414	0.034	-0.3	8.623	0.117
	-0.28	9.774	0.017	-0.28	8.813	0.109
	-0.26	10.116	0	-0.26	8.979	0.1
	-0.24	10.437	0.016	-0.24	9.12	0.091
	-0.22	10.736	0.032	-0.22	9.24	0.081
	-0.2	11.01	0.047	-0.2	9.337	0.071
	-0.18	11.263	0.061	-0.18	9.418	0.06
	-0.16	11.493	0.074	-0.16	9.484	0.048
	-0.14	11.706	0.086	-0.14	9.541	0.035
	-0.12	11.901	0.098	-0.12	9.591	0.023
	-0.1	12.082	0.108	-0.1	9.637	0.011
	-0.08	12.254	0.117	-0.08	9.68	0
	-0.06	12.416	0.125	-0.06	9.716	0.01
	-0.04	12.573	0.133	-0.04	9.736	0.018
	-0.02	12.73	0.14	-0.02	9.736	0.024
	0	12.89	0.146	0	9.711	0.029
	0	12.89	0.14	0	9.711	0.022
	0.02	12.905	0.155	0.02	9.712	0
	0.04	12.922	0.169	0.04	9.715	0.022
	0.06	12.939	0.184	0.06	9.72	0.043
	0.08	12.954	0.199	0.08	9.723	0.063
	0.1	12.965	0.213	0.1	9.723	0.082
	0.12	12.972	0.225	0.12	9.721	0.1
	0.14	12.977	0.237	0.14	9.716	0.115
	0.16	12.979	0.247	0.16	9.709	0.127
	0.18	12.979	0.255	0.18	9.701	0.137
	0.2	12.979	0.26	0.2	9.692	0.143
	0.22	12.978	0.263	0.22	9.685	0.146
	0.24	12.978	0.263	0.24	9.681	0.145
	0.26	12.977	0.26	0.26	9.679	0.142
	0.28	12.977	0.253	0.28	9.681	0.138
	0.3	12.973	0.243	0.3	9.687	0.133
	0.32	12.966	0.231	0.32	9.696	0.129
	0.34	12.953	0.215	0.34	9.707	0.129
	0.36	12.932	0.197	0.36	9.719	0.133
	0.38	12.901	0.177	0.38	9.731	0.142
	0.4	12.855	0.155	0.4	9.739	0.156
	0.4	12.855	0.149	0.4	9.739	0.182
	0.42	12.626	0.138	0.42	9.539	0.133
	0.44	12.41	0.125	0.44	9.346	0.085
	0.46	12.204	0.11	0.46	9.156	0.041
	0.48	12.004	0.091	0.48	8.961	0
	0.5	11.81	0.071	0.5	8.76	0.037
	0.52	11.618	0.048	0.52	8.552	0.068
	0.54	11.426	0.024	0.54	8.339	0.095
	0.56	11.233	0	0.56	8.124	0.115
	0.58	11.037	0.024	0.58	7.912	0.13
	0.6	10.838	0.046	0.6	7.712	0.141
	0.62	10.636	0.066	0.62	7.527	0.147
	0.64	10.431	0.082	0.64	7.364	0.152
	0.66	10.224	0.095	0.66	7.228	0.157
	0.68	10.017	0.103	0.68	7.121	0.166
	0.7	9.811	0.107	0.7	7.044	0.18
	0.72	9.607	0.107	0.72	6.995	0.2
	0.74	9.406	0.104	0.74	6.973	0.226
	0.76	9.21	0.101	0.76	6.968	0.255
	0.78	9.018	0.098	0.78	6.977	0.287
	0.8	8.832	0.099	0.8	6.991	0.319
	0.82	8.651	0.104	0.82	7.003	0.348
	0.84	8.474	0.114	0.84	7.007	0.375
	0.86	8.302	0.127	0.86	6.995	0.397
	0.88	8.133	0.144	0.88	6.965	0.414
	0.9	7.966	0.162	0.9	6.912	0.425
	0.92	7.802	0.181	0.92	6.837	0.43
	0.94	7.639	0.201	0.94	6.74	0.431
	0.96	7.476	0.221	0.96	6.624	0.427
	0.98	7.314	0.24	0.98	6.491	0.42
	1	7.153	0.258	1	6.347	0.411
	1.02	6.993	0.274	1.02	6.195	0.401
	1.04	6.835	0.288	1.04	6.04	0.393
	1.06	6.68	0.3	1.06	5.889	0.387
	1.08	6.529	0.307	1.08	5.74	0.385
	1.1	6.379	0.311	1.1	5.599	0.386
	1.12	6.232	0.312	1.12	5.467	0.39
	1.14	6.087	0.31	1.14	5.341	0.398
	1.16	5.941	0.305	1.16	5.223	0.409
	1.18	5.79	0.298	1.18	5.108	0.423
	1.2	5.633	0.29	1.2	4.992	0.439
	1.22	5.464	0.283	1.22	4.871	0.459
	1.24	5.277	0.277	1.24	4.738	0.482
	1.26	5.068	0.274	1.26	4.586	0.508
	1.28	4.831	0.274	1.28	4.411	0.537
	1.3	4.562	0.277	1.3	4.208	0.569
	1.32	4.26	0.283	1.32	3.975	0.601
	1.34	3.922	0.293	1.34	3.709	0.635
	1.36	3.555	0.305	1.36	3.414	0.667
	1.38	3.163	0.319	1.38	3.095	0.697
	1.4	2.758	0.333	1.4	2.76	0.725
	1.4	2.758	0.327	1.4	2.76	0.699
	1.42	2.364	0.329	1.42	2.413	0.699
	1.44	1.966	0.333	1.44	2.068	0.693
	1.46	1.562	0.34	1.46	1.723	0.68
	1.48	1.15	0.35	1.48	1.377	0.662
	1.5	0.727	0.361	1.5	1.025	0.64
	1.52	0.294	0.374	1.52	0.667	0.614
	1.54	-0.148	0.387	1.54	0.303	0.587
	1.56	-0.597	0.399	1.56	-0.069	0.558
	1.58	-1.05	0.41	1.58	-0.448	0.53
	1.6	-1.505	0.419	1.6	-0.833	0.501
	1.62	-1.955	0.425	1.62	-1.221	0.473
	1.64	-2.399	0.427	1.64	-1.609	0.447
	1.66	-2.832	0.426	1.66	-1.996	0.421
	1.68	-3.252	0.421	1.68	-2.376	0.396
	1.7	-3.656	0.412	1.7	-2.748	0.371
	1.72	-4.043	0.399	1.72	-3.108	0.346
	1.74	-4.414	0.383	1.74	-3.454	0.32
	1.76	-4.768	0.364	1.76	-3.785	0.292
	1.78	-5.108	0.343	1.78	-4.101	0.262
	1.8	-5.435	0.321	1.8	-4.402	0.23
	1.82	-5.753	0.296	1.82	-4.689	0.196
	1.84	-6.062	0.271	1.84	-4.963	0.16
	1.86	-6.366	0.246	1.86	-5.227	0.122
	1.88	-6.664	0.219	1.88	-5.482	0.082
	1.9	-6.955	0.193	1.9	-5.733	0.042
	1.92	-7.239	0.166	1.92	-5.981	0
	1.94	-7.514	0.14	1.94	-6.228	0.042
	1.96	-7.778	0.114	1.96	-6.476	0.083
	1.98	-8.029	0.089	1.98	-6.729	0.123
	2	-8.263	0.065	2	-6.983	0.163
	2.02	-8.477	0.042	2.02	-7.241	0.2
	2.04	-8.672	0.02	2.04	-7.5	0.236
	2.06	-8.846	0	2.06	-7.759	0.27
	2.08	-9.001	0.019	2.08	-8.013	0.302
	2.1	-9.138	0.038	2.1	-8.261	0.331
	2.12	-9.263	0.056	2.12	-8.502	0.357
	2.14	-9.382	0.073	2.14	-8.731	0.381
	2.16	-9.501	0.091	2.16	-8.951	0.402
	2.18	-9.628	0.108	2.18	-9.164	0.421
	2.2	-9.77	0.125	2.2	-9.375	0.436
	2.22	-9.935	0.141	2.22	-9.589	0.449
	2.24	-10.128	0.156	2.24	-9.816	0.46
	2.26	-10.358	0.17	2.26	-10.062	0.469
	2.28	-10.624	0.183	2.28	-10.339	0.476
	2.3	-10.932	0.193	2.3	-10.654	0.482
	2.32	-11.281	0.202	2.32	-11.014	0.488
	2.34	-11.665	0.209	2.34	-11.422	0.494
	2.36	-12.079	0.216	2.36	-11.875	0.5
	2.38	-12.513	0.222	2.38	-12.367	0.508
	2.4	-12.957	0.231	2.4	-12.884	0.517
	2.4	-12.957	0.235	2.4	-12.885	0.509
	2.41	-13.02	0.218	2.42	-13.228	0.492
	2.42	-13.078	0.2	2.44	-13.558	0.47
	2.43	-13.131	0.181	2.46	-13.879	0.447
	2.44	-13.182	0.161	2.48	-14.195	0.422
	2.45	-13.231	0.141	2.5	-14.508	0.397
	2.46	-13.279	0.12	2.52	-14.819	0.374
	2.47	-13.327	0.1	2.54	-15.132	0.353
	2.48	-13.376	0.079	2.56	-15.446	0.335
	2.49	-13.429	0.058	2.58	-15.762	0.32
	2.5	-13.483	0.038	2.6	-16.08	0.307
	2.51	-13.543	0.019	2.62	-16.398	0.295
	2.52	-13.604	0	2.64	-16.715	0.283
	2.53	-13.671	0.018	2.66	-17.031	0.267
	2.54	-13.742	0.035	2.68	-17.344	0.247
	2.55	-13.819	0.052	2.7	-17.655	0.221
	2.56	-13.9	0.067	2.72	-17.964	0.189
	2.57	-13.987	0.082	2.74	-18.271	0.151
	2.58	-14.077	0.096	2.76	-18.58	0.106
	2.59	-14.172	0.109	2.78	-18.89	0.055
	2.6	-14.272	0.121	2.8	-19.205	0
	2.61	-14.375	0.132	2.82	-19.525	0.059
	2.62	-14.482	0.142	2.84	-19.853	0.12
	2.63	-14.591	0.152	2.86	-20.191	0.181
	2.64	-14.704	0.161	2.88	-20.537	0.242
	2.65	-14.818	0.17	2.9	-20.891	0.299
	2.66	-14.935	0.178	2.92	-21.252	0.353
	2.67	-15.053	0.186	2.94	-21.615	0.402
	2.68	-15.173	0.193	2.96	-21.977	0.445
	2.69	-15.294	0.201	2.98	-22.329	0.482
	2.7	-15.417	0.208	3	-22.666	0.511
	2.71	-15.541	0.215	3.02	-22.978	0.533
	2.72	-15.667	0.222	3.04	-23.256	0.548
	2.73	-15.794	0.229	3.06	-23.491	0.555
	2.74	-15.925	0.236	3.08	-23.671	0.557
	2.75	-16.057	0.244	3.1	-23.788	0.554
	2.76	-16.193	0.251	3.12	-23.832	0.546
	2.77	-16.332	0.259	3.14	-23.794	0.536
	2.78	-16.476	0.267	3.16	-23.669	0.524
	2.79	-16.625	0.275	3.18	-23.45	0.512
	2.8	-16.779	0.283	3.2	-23.135	0.501
	2.81	-16.939	0.292	3.22	-22.722	0.492
	2.82	-17.106	0.301	3.24	-22.212	0.486
	2.83	-17.279	0.31	3.26	-21.61	0.482
	2.84	-17.459	0.319	3.28	-20.918	0.479
	2.85	-17.646	0.329	3.3	-20.147	0.479
	2.86	-17.84	0.339	3.32	-19.306	0.479
	2.87	-18.039	0.349	3.34	-18.407	0.48
	2.88	-18.244	0.359	3.36	-17.462	0.483
	2.89	-18.454	0.369	3.38	-16.485	0.486
	2.9	-18.666	0.38	3.4	-15.491	0.492
	2.9	-18.666	0.372
	2.91	-18.83	0.358
	2.92	-18.991	0.344
	2.93	-19.15	0.33
	2.94	-19.308	0.318
	2.95	-19.464	0.306
	2.96	-19.62	0.295
	2.97	-19.776	0.286
	2.98	-19.932	0.278
	2.99	-20.088	0.271
	3	-20.242	0.267
	3.01	-20.395	0.265
	3.02	-20.545	0.265
	3.03	-20.691	0.267
	3.04	-20.831	0.272
	3.05	-20.964	0.279
	3.06	-21.088	0.288
	3.07	-21.2	0.299
	3.08	-21.3	0.313
	3.09	-21.384	0.328
	3.1	-21.451	0.344
	3.11	-21.498	0.361
	3.12	-21.523	0.379
	3.13	-21.524	0.397
	3.14	-21.5	0.415
	3.15	-21.449	0.432
	3.16	-21.368	0.448
	3.17	-21.258	0.463
	3.18	-21.117	0.476
	3.19	-20.944	0.486
	3.2	-20.74	0.495
	3.21	-20.504	0.5
	3.22	-20.237	0.503
	3.23	-19.94	0.502
	3.24	-19.612	0.498
	3.25	-19.257	0.491
	3.26	-18.876	0.479
	3.27	-18.47	0.465
	3.28	-18.042	0.446
	3.29	-17.594	0.424
	3.3	-17.13	0.398
	3.31	-16.652	0.369
	3.32	-16.162	0.337
	3.33	-15.664	0.302
	3.34	-15.16	0.264
	3.35	-14.654	0.224
	3.36	-14.149	0.182
	3.37	-13.646	0.139
	3.38	-13.149	0.093
	3.39	-12.662	0.047
	3.4	-12.184	0

## Sheet: Fig. 5
Fig. 5c
	Time	N2O5
	0	1
	2.8	0.9
	3.8	0.8
	4.5	0.7
	6.6	0.6
	7.5	0.5
	11.2	0.4
	12.3	0.3
	12.7	0.2
	13.4	0.1
	15.5	0

## Sheet: Fig. 6
Fig. 6
	Rp	γ (N2O5)
		kt = 0.5	kt = 0.1
	40	0.0469144	0.0106606
	50	0.0522942	0.0128598
	60	0.056165	0.0148201
	70	0.0590206	0.0165455
	80	0.0611905	0.0180505
	90	0.0628868	0.0193564
	100	0.0642464	0.0204867
	110	0.0653595	0.0214651
	120	0.0662873	0.0223137
	130	0.0670725	0.0230522
